# Supplementary material for: Comparative genomic study of non-typeable Haemophilus influenzae in children with pneumonia and healthy controls
Source: iScience. 2024 Nov 6;27(12):111330. doi: 10.1016/j.isci.2024.111330 (PMC11625288; doi:10.1016/j.isci.2024.111330)
Supplement: Table S1. Genomic Sequencing Data for Acute, Chronic, and Healthy Control Phenotypes, related to Figure 1 — This table provides a comprehensive dataset of sample information, including phenotype, sequencing statistics, mapping rates, and genome characteristics for various samples classified as acute or control [file mmc2.xlsx]

## Sheet: Sheet1
Sample_ID	Sex	Age(Month)	Phenotype	Sequenced bases(bp)	Mapped bases(bp)	Mapped Rate(%)	Mean Sequence Depth(X)	Draf genome length(nt)	Draf genome N length(nt)	N length ratio(%)
A102	Female	60	Acute	2116076386	2115542111	0.999748	1105.3	1906726	22481	0.0117904
A12	Female	48	Acute	1561184714	1559829329	0.999132	815.457	1940694	36941	0.0190349
A136	Male	96	Acute	2085386750	2083876948	0.999276	1089.26	1828724	73189	0.0400219
A166	Female	96	Acute	2377570003	2376315749	0.999472	1241.88	1876432	35902	0.0191331
A185	Male	36	Acute	1383610730	1382665254	0.999317	722.705	2066532	124499	0.0602454
A19	Male	12	Acute	1414890041	1413659717	0.99913	739.043	1917876	51136	0.0266628
A201	Female	8	Acute	3129412291	3128500629	0.999709	1634.59	1864112	41532	0.0222798
A214	Male	36	Acute	1916404456	1915305851	0.999427	1001	1892704	39649	0.0209483
A215	Male	10	Acute	3135255827	3133667552	0.999493	1637.65	1899014	83867	0.0441634
A221	Male	24	Acute	1832340314	1831314576	0.99944	957.091	1994873	86995	0.0436093
A222	Female	8	Acute	4309825264	4307623005	0.999489	2251.16	1826954	37888	0.0207383
A234	Female	48	Acute	1597366623	1596571461	0.999502	834.356	1811854	37522	0.0207092
A23	Male	72	Acute	1430761591	1428995002	0.998765	747.333	2019584	113118	0.0560105
A242	Male	60	Acute	2049985814	2048951343	0.999495	1070.77	1903338	56023	0.0294341
A245	Male	36	Acute	2450977533	2449708966	0.999482	1280.22	1923660	72439	0.0376569
A257	Female	24	Acute	3465736797	3464919591	0.999764	1810.27	1878965	77352	0.0411673
A259	Male	72	Acute	3183085364	3181484705	0.999497	1662.63	1919949	32905	0.0171385
A263	Male	96	Acute	2955699920	2954395150	0.999559	1543.86	1881362	74320	0.0395033
A35	Female	10	Acute	1422155516	1420541066	0.998865	742.838	1905696	76745	0.0402714
A50	Male	12	Acute	1734707363	1732834121	0.99892	906.094	1953619	101815	0.0521161
A60	Female	72	Acute	1644594148	1643453761	0.999307	859.025	1876813	53584	0.0285505
A68	Female	12	Acute	2263880339	2262955442	0.999591	1182.5	1946024	36970	0.0189977
A94-2	Male	14	Acute	2302210989	2300965660	0.999459	1202.52	2213052	186939	0.0844711
C10	Male	6	Control	2336614424	2335486414	0.999517	1220.49	1909631	79176	0.0414614
C11	Female	3	Control	1053115984	1052139011	0.999072	550.077	2378193	104512	0.043946
C13-2	Male	56	Control	2164105082	2162743004	0.999371	1130.38	1937884	93267	0.0481283
C15	Male	12	Control	2180346891	2179293294	0.999517	1138.87	1906998	75713	0.0397027
C16-2	Male	33	Control	2324908998	2323736818	0.999496	1214.38	1905969	75548	0.0396376
C17	Male	54	Control	1045958590	1045403406	0.999469	546.338	1913910	57085	0.0298264
C19	Male	56	Control	1948685787	1948123121	0.999711	1017.86	1861599	37907	0.0203626
C1	Female	12	Control	2113792517	2112794316	0.999528	1104.1	1906673	75351	0.0395196
C201	Female	48	Control	2292101653	2291418966	0.999702	1197.24	1863451	41904	0.0224873
C2	Female	41	Control	1301144829	1299982002	0.999106	679.63	1909571	45797	0.0239829
C31	Female	59	Control	2731641267	2730333178	0.999521	1426.82	1875271	41334	0.0220416
C321	Male	11	Control	1843589228	1842596500	0.999462	962.966	1986323	121838	0.0613385
C3	Male	3	Control	2199824081	2198759787	0.999516	1149.04	1906745	75824	0.0397662
C4	Female	12	Control	1399040831	1397840149	0.999142	730.764	1936581	31582	0.0163081
C5471	Male	25	Control	1381960275	1380730052	0.99911	721.842	1944970	52994	0.0272467
C5472	Female	21	Control	1269396027	1268431853	0.99924	663.047	1951906	88709	0.0454474
C6-2	Male	27	Control	1861817256	1860867242	0.99949	972.487	1906194	75488	0.0396014
C8-2	Male	6	Control	1634516837	1633737787	0.999523	853.761	1920699	83833	0.0436471
C9	Female	27	Control	1363475195	1362204768	0.999068	712.187	1876726	52564	0.0280084
B103	Male	10	Chronic	2225462701	2224367052	0.999508	1162.43	1875663	33547	0.0178854
B13	Male	8	Chronic	1346979139	1345316981	0.998766	703.571	1761876	27659	0.0156986
B165	Male	23	Chronic	1719264514	1718363813	0.999476	898.027	1872696	65412	0.0349293
B17	Female	84	Chronic	1373080580	1371876112	0.999123	717.204	1943447	79640	0.0409787
B194	Male	96	Chronic	1344786772	1343708203	0.999198	702.426	1942829	88577	0.0455918
B202	Female	120	Chronic	1545527535	1544927683	0.999612	807.279	1931775	70374	0.0364297
B216	Female	84	Chronic	3059575045	3058004978	0.999487	1598.11	1814068	45552	0.0251104
B220	Female	36	Chronic	2245436715	2244834098	0.999732	1172.86	1871545	32992	0.0176282
B224	Male	48	Chronic	3868555663	3866445847	0.999455	2020.67	1818638	38418	0.0211246
B235	Male	36	Chronic	1236927651	1236638800	0.999766	646.087	1873271	70900	0.0378482
B244	Female	120	Chronic	2439225226	2437943270	0.999474	1274.09	1862648	50147	0.0269224
B246	Male	36	Chronic	1065596440	1065220851	0.999648	556.596	1809597	34975	0.0193275
B249	Female	60	Chronic	2601594420	2600849278	0.999714	1358.9	1867484	57705	0.0308999
B251	Male	12	Chronic	3352293523	3350804579	0.999556	1751.01	1873588	27497	0.0146761
B253	Male	48	Chronic	5577039397	5573967991	0.999449	2913.07	1834576	81168	0.0442435
B256	Female	48	Chronic	3824242448	3823196179	0.999726	1997.53	1916735	69947	0.0364928
B258	Female	60	Chronic	2874558165	2873475869	0.999623	1501.47	1982235	77122	0.0389066
B260	Male	24	Chronic	4037006691	4035030934	0.999511	2108.66	1876146	36037	0.019208
B261	Male	36	Chronic	3630401828	3628458013	0.999465	1896.28	1892878	90462	0.0477907
B262	Male	72	Chronic	3193546735	3191764962	0.999442	1668.09	1905500	85303	0.0447667
B270	Male	120	Chronic	2671098154	2669720220	0.999484	1395.2	1888817	40757	0.0215781
B273	Male	36	Chronic	1934433788	1933464642	0.999499	1010.42	1844172	24097	0.0130666
B276	Male	24	Chronic	2072430368	2071475418	0.999539	1082.5	1841857	22826	0.0123929
B54	Male	72	Chronic	1661216445	1659904340	0.99921	867.707	1974240	86082	0.0436026
B77	Female	108	Chronic	2192310083	2191443409	0.999605	1145.11	1939547	26045	0.0134284
B80	Male	120	Chronic	1848528603	1847542380	0.999466	965.546	1918934	92150	0.0480215
B95	Male	48	Chronic	2250091481	2249204347	0.999606	1175.3	1895032	52275	0.0275853
