# Supplementary material for: Comparative genomic study of non-typeable Haemophilus influenzae in children with pneumonia and healthy controls
Source: iScience. 2024 Nov 6;27(12):111330. doi: 10.1016/j.isci.2024.111330 (PMC11625288; doi:10.1016/j.isci.2024.111330)
Supplement: Table S2. Comprehensive Genomic Overview of Haemophilus influenzae Strains, related to Figure 1 — This table compiles detailed information on various Haemophilus influenzae strains, their genomic features, and annotations from different sources, including NCBI and other sequencing projects [file mmc3.xlsx]

## Sheet: Sheet2
ID	Level	SnpEff-Included	KoBas-Included	Strain	Subgroup/Biotype/Serotype	Country	Collection_Year	Isolation_source	Study/Published Paper	Used in Paper
>GCF_000169755.1_Haemophilus influenzae R3021	Unable	YES	NA	R3021	NA	Excluded from RefSeq:many frameshifted proteins	NA	NA	NA	No
>GCF_000169815.1_Haemophilus influenzae PittHH	Unable	YES	NA	PittHH	NA	Excluded from RefSeq:many frameshifted proteins	NA	NA	NA	No
>GCF_000171475.1_Haemophilus influenzae HK1212	Unable	YES	NA	HK1212	NA	Excluded from RefSeq: fragmented assembly and partial	NA	NA	NA	No
>L42023.1 Haemophilus influenzae Rd KW20 chromosome, complete genome	GeneBank	YES	YES	Rd KW20	D	NA	NA	NA	NA	Y
>NC_007146.2 Haemophilus influenzae 86-028NP, complete sequence	NC	YES	YES	86-028NP	NTHI	NA	NA	NA	NA	Y
>NC_009566.1 Haemophilus influenzae PittEE, complete genome	Unable	YES	YES	PittEE	NTHI	This record was removed by RefSeq staff	NA	NA	NA	No
>NC_009567.1 Haemophilus influenzae PittGG, complete genome	Unable	YES	YES	PittGG	NTHI	This record was removed by RefSeq staff	NA	NA	NA	No
>NC_014920.1 Haemophilus influenzae F3031, complete sequence	NC	NA	YES	F3031	NTHI	NA	NA	NA	NA	Y
>NC_014922.1 Haemophilus influenzae F3047, complete sequence	NC	YES	YES	F3047	NTHI	NA	NA	NA	NA	Y
>NC_016809.1 Haemophilus influenzae 10810, complete sequence	NC	YES	YES	10810	B	NA	NA	NA	NA	Y
>NC_017451.1 Haemophilus influenzae R2866, complete sequence	NC	NA	YES	R2866	NTHI	NA	NA	NA	NA	Y
>NC_017452.1 Haemophilus influenzae R2846, complete sequence	NC	NA	YES	R2846	NTHI	NA	NA	NA	NA	Y
>NC_022356.1 Haemophilus influenzae KR494, complete sequence	NC	YES	YES	KR494	F	NA	NA	NA	NA	Y
>NZ_AAZG00000000.1_Haemophilus influenzae PittAA, whole genome shotgun sequencing project	Unable	YES	NA	PittAA	NA	This entry is the master record for a whole genome shotgun sequencing project and contains no sequence data.	NA	NA	NA	No
>NZ_AAZI00000000.1_Haemophilus influenzae PittII, whole genome shotgun sequencing project	Unable	YES	NA	PittII	NA	This entry is the master record for a whole genome shotgun sequencing project and contains no sequence data.	NA	NA	NA	No
>NZ_ACSL01000000_Haemophilus influenzae NT127, whole genome shotgun sequencing project	Unable	YES	NA	NT127	NA	This entry is the master record for a whole genome shotgun sequencing project and contains no sequence data.	NA	NA	NA	No
>NZ_ACSM00000000.1_Haemophilus influenzae RdAW, whole genome shotgun sequencing project	Unable	NA	NA	RdAW	NA	This entry is the master record for a whole genome shotgun sequencing project and contains no sequence data.	NA	NA	NA	No
>NZ_AP018764.1 Haemophilus influenzae strain CHBN-II-1 isolate 13H34 chromosome, complete genome	NZ	NA	NA	CHBN-II-1	NTHI	Japan:Fukuoka	2010	blood and spinal fluid	High accuracy whole genome sequencing of the twenty invasive	Y
>NZ_AP018765.1 Haemophilus influenzae strain CHBN-II-2 isolate 12H49 chromosome, complete genome	NZ	NA	NA	CHBN-II-2	NTHI	Japan:Chiba	2012	blood and spinal fluid	High accuracy whole genome sequencing of the twenty invasive	Y
>NZ_AP018766.1 Haemophilus influenzae strain CHBN-II-3 isolate 13H41 chromosome, complete genome	NZ	NA	NA	CHBN-II-3	NTHI	Japan:Fukuoka	2012	blood and spinal fluid	High accuracy whole genome sequencing of the twenty invasive	Y
>NZ_AP018767.1 Haemophilus influenzae strain CHBN-II-4 isolate 13H33 chromosome, complete genome	NZ	NA	NA	CHBN-II-4	NTHI	Japan:Fukuoka	2010	blood and spinal fluid	High accuracy whole genome sequencing of the twenty invasive	Y
>NZ_AP018768.1 Haemophilus influenzae strain CHBN-II-5 isolate 13H40 chromosome, complete genome	NZ	NA	NA	CHBN-II-5	NTHI	Japan:Fukuoka	2012	blood and spinal fluid	High accuracy whole genome sequencing of the twenty invasive	Y
>NZ_AP018769.1 Haemophilus influenzae strain CHBN-II-6 isolate 12H01 chromosome, complete genome	NZ	NA	NA	CHBN-II-6	NTHI	Japan:Chiba	2011	blood and spinal fluid	High accuracy whole genome sequencing of the twenty invasive	Y
>NZ_AP018770.1 Haemophilus influenzae strain CHBN-II-7 isolate 13H35 chromosome, complete genome	NZ	NA	NA	CHBN-II-7	NTHI	Japan:Fukuoka	2010	blood and spinal fluid	High accuracy whole genome sequencing of the twenty invasive	Y
>NZ_AP018771.1 Haemophilus influenzae strain CHBN-II-8 isolate 10H27 chromosome, complete genome	NZ	NA	NA	CHBN-II-8	NTHI	Japan:Chiba	2010	blood and spinal fluid	High accuracy whole genome sequencing of the twenty invasive	Y
>NZ_AP018772.1 Haemophilus influenzae strain CHBN-III-1 isolate 15H02 chromosome, complete genome	NZ	NA	NA	CHBN-III-1	NTHI	Japan:Shizuoka	2014	blood and spinal fluid	High accuracy whole genome sequencing of the twenty invasive	Y
>NZ_AP018773.1 Haemophilus influenzae strain CHBN-III-2 isolate 13H39 chromosome, complete genome	NZ	NA	NA	CHBN-III-2	NTHI	Japan:Kagoshima	2012	blood and spinal fluid	High accuracy whole genome sequencing of the twenty invasive	Y
>NZ_AP018774.1 Haemophilus influenzae strain CHBN-III-3 isolate 13H42 chromosome, complete genome	NZ	NA	NA	CHBN-III-3	NTHI	Japan:Okinawa	2012	blood and spinal fluid	High accuracy whole genome sequencing of the twenty invasive	Y
>NZ_AP018775.1 Haemophilus influenzae strain CHBN-III-4 isolate 12H35 chromosome, complete genome	NZ	NA	NA	CHBN-III-4	NTHI	Japan:Chiba	2012	blood and spinal fluid	High accuracy whole genome sequencing of the twenty invasive	Y
>NZ_AP018776.1 Haemophilus influenzae strain CHBN-III-5 isolate 13H30 chromosome, complete genome	NZ	NA	NA	CHBN-III-5	NTHI	Japan:Nagasaki	2012	blood and spinal fluid	High accuracy whole genome sequencing of the twenty invasive	Y
>NZ_AP018777.1 Haemophilus influenzae strain CHBN-III-6 isolate 13H31 chromosome, complete genome	NZ	NA	NA	CHBN-III-6	NTHI	Japan:Kagoshima	2008	blood and spinal fluid	High accuracy whole genome sequencing of the twenty invasive	Y
>NZ_AP018778.1 Haemophilus influenzae strain CHBN-III-7 isolate 15H01 chromosome, complete genome	NZ	NA	NA	CHBN-III-7	NTHI	Japan:Chiba	2015	blood and spinal fluid	High accuracy whole genome sequencing of the twenty invasive	Y
>NZ_AP018779.1 Haemophilus influenzae strain CHBN-III-8 isolate 10H15 chromosome, complete genome	NZ	NA	NA	CHBN-III-8	NTHI	Japan:Chiba	2010	blood and spinal fluid	High accuracy whole genome sequencing of the twenty invasive	Y
>NZ_AP018780.1 Haemophilus influenzae strain CHBN-IV-1 isolate 13H36 chromosome, complete genome	NZ	NA	NA	CHBN-IV-1	NTHI	Japan:Kagoshima	2011	blood and spinal fluid	High accuracy whole genome sequencing of the twenty invasive	Y
>NZ_AP018781.1 Haemophilus influenzae strain CHBN-V-1 isolate 13H43 chromosome, complete genome	NZ	NA	NA	CHBN-V-1	NTHI	Japan:Okinawa	2012	blood and spinal fluid	High accuracy whole genome sequencing of the twenty invasive	Y
>NZ_AP018782.1 Haemophilus influenzae strain CHBN-V-2 isolate 13H37 chromosome, complete genome	NZ	NA	NA	CHBN-V-2	NTHI	Japan:Kagoshima	2012	blood and spinal fluid	High accuracy whole genome sequencing of the twenty invasive	Y
>NZ_AP018783.1 Haemophilus influenzae strain CHBN-V-3 isolate 15H03 chromosome, complete genome	NZ	NA	NA	CHBN-V-3	NTHI	Japan:Chiba	2015	blood and spinal fluid	High accuracy whole genome sequencing of the twenty invasive	Y
>NZ_AP022846.1 Haemophilus influenzae strain TAMBA230 chromosome, complete genome	NZ	NA	NA	TAMBA230	A	Japan:Hyogo, Tamba, Hikami	2019	BLOOD	Whole genome sequence of Haemophilus influenzae serotype A in Japan	Y
>NZ_AP022867.1 Haemophilus influenzae strain 2018-Y40 chromosome, complete genome	NZ	NA	NA	2018-Y40	NA	NA	2018	NA	NA	No
>NZ_AP024414.1 Haemophilus influenzae strain TA8730 chromosome, complete genome	NZ	NA	NA	TA8730	A	Japan:Tokyo	2019	BLOOD	NA	Y
>NZ_CP007470.1 Haemophilus influenzae strain 477 chromosome, complete genome	NZ	NA	YES	477	MLST group 1	NA	NA	NA	NA	No
>NZ_CP007471.1 Haemophilus influenzae strain C486 chromosome, complete genome	NZ	NA	YES	C486	MLST group 244	NA	NA	NA	NA	No
>NZ_CP007472.1 Haemophilus influenzae strain 723 chromosome, complete genome	NZ	NA	YES	723	MLST group 14	Finnish	NA	NA	NA	No
>NZ_CP007805.1 Haemophilus influenzae CGSHiCZ412602 chromosome, complete genome	NC	NA	YES	CGSHiCZ412602	NA	Czech Republic	NA	middle ear fluid, child	NA	No
>NZ_CP008740.1 Haemophilus influenzae 2019 chromosome, complete genome	NZ	NA	NA	NA	NA	NA	NA	NA	NA	No
>NZ_CP009610.1 Haemophilus influenzae strain Hi375 chromosome, complete genome	NZ	NA	YES	Hi375	NTHI	Finland	1999	middle ear	NA	Y
>NZ_CP017811.1 Haemophilus influenzae strain NML-Hia-1 chromosome, complete genome	NZ	NA	NA	NML-Hia-1	A	Canada: Manitoba	2011	blood	NA	Y
>NZ_CP020006.1 Haemophilus influenzae strain 48P106H1 chromosome, complete genome	NZ	NA	NA	48P106H1	MLST sequence type ST155	USA: Buffalo, NY	2004	sputum	NA	No
>NZ_CP020007.1 Haemophilus influenzae strain 48P153H1 chromosome, complete genome	NZ	NA	NA	48P153H1	MLST sequence type ST155	USA: Buffalo, NY	2006	sputum	NA	No
>NZ_CP020008.1 Haemophilus influenzae strain 5P28H1 chromosome, complete genome	NZ	NA	NA	5P28H1	MLST sequence type ST103	USA: Buffalo, NY	1997	sputum	NA	No
>NZ_CP020009.1 Haemophilus influenzae strain 5P54H1 chromosome, complete genome	NZ	NA	NA	5P54H1	MLST sequence type ST103	USA: Buffalo, NY	1999	sputum	NA	No
>NZ_CP020010.1 Haemophilus influenzae strain 67P38H1 chromosome, complete genome	NZ	NA	NA	67P38H1	MLST sequence type ST156	USA: Buffalo, NY	2000	sputum	NA	No
>NZ_CP020011.1 Haemophilus influenzae strain 67P56H1 chromosome, complete genome	NZ	NA	NA	67P56H1	MLST sequence type ST156	USA: Buffalo, NY	2001	sputum	NA	No
>NZ_CP020012.1 Haemophilus influenzae strain 6P24H2 chromosome, complete genome	NZ	NA	NA	6P24H2	MLST sequence type ST155	USA: Buffalo, NY	1996	sputum	NA	No
>NZ_CP020013.1 Haemophilus influenzae strain 6P32H1 chromosome, complete genome	NZ	NA	NA	6P32H1	MLST sequence type ST155	USA: Buffalo, NY	1997	sputum	NA	No
>NZ_CP020014.1 Haemophilus influenzae strain 11P6H chromosome, complete genome	NZ	NA	NA	11P6H	MLST sequence type ST159	USA: Buffalo, NY	1998	sputum	NA	No
>NZ_CP020411.2 Haemophilus influenzae strain FDAARGOS_199 chromosome, complete genome	NZ	NA	NA	FDAARGOS_199	NA	USA: VA	NA	NA	NA	No
>NZ_CP031236.1 Haemophilus influenzae strain M25267 chromosome, complete genome	NZ	NA	NA	M25267	unknow	NA	NA	NA	BMScan: using whole genome similarity to rapidly and accurately identify bacterial meningitis causing species	No
>NZ_CP031237.1 Haemophilus influenzae strain M12125 chromosome, complete genome	NZ	NA	NA	M12125	unknow	NA	NA	NA	BMScan: using whole genome similarity to rapidly and accurately identify bacterial meningitis causing species	No
>NZ_CP031239.1 Haemophilus influenzae strain M13034 chromosome, complete genome	NZ	NA	NA	M13034	unknow	NA	NA	NA	BMScan: using whole genome similarity to rapidly and accurately identify bacterial meningitis causing species	No
>NZ_CP031241.1 Haemophilus influenzae strain M17648 chromosome, complete genome	NZ	NA	NA	M17648	unknow	NA	NA	NA	BMScan: using whole genome similarity to rapidly and accurately identify bacterial meningitis causing species	No
>NZ_CP031242.1 Haemophilus influenzae strain M21460 chromosome, complete genome	NZ	NA	NA	M21460	unknow	NA	NA	NA	BMScan: using whole genome similarity to rapidly and accurately identify bacterial meningitis causing species	No
>NZ_CP031244.1 Haemophilus influenzae strain M14951 chromosome	NZ	NA	NA	M14951	unknow	NA	NA	NA	BMScan: using whole genome similarity to rapidly and accurately identify bacterial meningitis causing species	No
>NZ_CP031249.1 Haemophilus influenzae strain M15895 chromosome, complete genome	NZ	NA	NA	M15895	unknow	NA	NA	NA	BMScan: using whole genome similarity to rapidly and accurately identify bacterial meningitis causing species	No
>NZ_CP031250.1 Haemophilus influenzae strain M21384 chromosome, complete genome	NZ	NA	NA	M21384	unknow	NA	NA	NA	BMScan: using whole genome similarity to rapidly and accurately identify bacterial meningitis causing species	No
>NZ_CP031254.1 Haemophilus influenzae strain M25588 chromosome, complete genome	NZ	NA	NA	M25588	unknow	NA	NA	NA	BMScan: using whole genome similarity to rapidly and accurately identify bacterial meningitis causing species	No
>NZ_CP031678.1 Haemophilus influenzae strain P679-2791 chromosome, complete genome	NZ	NA	NA	P679-2791	NTHI	Spain:Catalunya	2003	sputum	Antagonistic Pleiotropy in the Bifunctional Surface Protein FadL (OmpP12) during Adaptation of Haemophilus influenzae to Chronic Lung Infection Associated with Chronic Obstructive Pulmonary Disease	Y
>NZ_CP031679.1 Haemophilus influenzae strain P676-2514 chromosome, complete genome	NZ	NA	NA	P676-2514	NTHI	Spain:Catalunya	2002	sputum	Antagonistic Pleiotropy in the Bifunctional Surface Protein FadL (OmpP3) during Adaptation of Haemophilus influenzae to Chronic Lung Infection Associated with Chronic Obstructive Pulmonary Disease	Y
>NZ_CP031680.1 Haemophilus influenzae strain P672-7661 chromosome, complete genome	NZ	NA	NA	P672-7661	NTHI	Spain:Catalunya	2011	sputum	Antagonistic Pleiotropy in the Bifunctional Surface Protein FadL (OmpP16) during Adaptation of Haemophilus influenzae to Chronic Lung Infection Associated with Chronic Obstructive Pulmonary Disease	Y
>NZ_CP031681.1 Haemophilus influenzae strain P669-6977 chromosome, complete genome	NZ	NA	NA	P669-6977	NTHI	Spain:Catalunya	2010	sputum	Antagonistic Pleiotropy in the Bifunctional Surface Protein FadL (OmpP4) during Adaptation of Haemophilus influenzae to Chronic Lung Infection Associated with Chronic Obstructive Pulmonary Disease	Y
>NZ_CP031682.1 Haemophilus influenzae strain P665-7858 chromosome, complete genome	NZ	NA	NA	P665-7858	NTHI	Spain:Catalunya	2011	sputum	Antagonistic Pleiotropy in the Bifunctional Surface Protein FadL (OmpP10) during Adaptation of Haemophilus influenzae to Chronic Lung Infection Associated with Chronic Obstructive Pulmonary Disease	Y
>NZ_CP031683.1 Haemophilus influenzae strain P662-7189 chromosome, complete genome	NZ	NA	NA	P662-7189	NTHI	Spain:Catalunya	2010	sputum	Antagonistic Pleiotropy in the Bifunctional Surface Protein FadL (OmpP11) during Adaptation of Haemophilus influenzae to Chronic Lung Infection Associated with Chronic Obstructive Pulmonary Disease	Y
>NZ_CP031684.1 Haemophilus influenzae strain P652-8881 chromosome, complete genome	NZ	NA	NA	P652-8881	NTHI	Spain:Catalunya	2013	sputum	Antagonistic Pleiotropy in the Bifunctional Surface Protein FadL (OmpP14) during Adaptation of Haemophilus influenzae to Chronic Lung Infection Associated with Chronic Obstructive Pulmonary Disease	Y
>NZ_CP031685.1 Haemophilus influenzae strain P650-8603 chromosome, complete genome	NZ	NA	NA	P650-8603	NTHI	Spain:Catalunya	2013	sputum	Antagonistic Pleiotropy in the Bifunctional Surface Protein FadL (OmpP15) during Adaptation of Haemophilus influenzae to Chronic Lung Infection Associated with Chronic Obstructive Pulmonary Disease	Y
>NZ_CP031686.1 Haemophilus influenzae strain P642-4396 chromosome, complete genome	NZ	NA	NA	P642-4396	NTHI	Spain:Catalunya	2010	sputum	Antagonistic Pleiotropy in the Bifunctional Surface Protein FadL (OmpP17) during Adaptation of Haemophilus influenzae to Chronic Lung Infection Associated with Chronic Obstructive Pulmonary Disease	Y
>NZ_CP031687.1 Haemophilus influenzae strain P641-4342 chromosome, complete genome	NZ	NA	NA	P641-4342	NTHI	Spain:Catalunya	2009	sputum	Antagonistic Pleiotropy in the Bifunctional Surface Protein FadL (OmpP5) during Adaptation of Haemophilus influenzae to Chronic Lung Infection Associated with Chronic Obstructive Pulmonary Disease	Y
>NZ_CP031688.1 Haemophilus influenzae strain P636-8296 chromosome, complete genome	NZ	NA	NA	P636-8296	NTHI	Spain:Catalunya	2012	sputum	Antagonistic Pleiotropy in the Bifunctional Surface Protein FadL (OmpP6) during Adaptation of Haemophilus influenzae to Chronic Lung Infection Associated with Chronic Obstructive Pulmonary Disease	Y
>NZ_CP031689.1 Haemophilus influenzae strain P621-7028 chromosome, complete genome	NZ	NA	NA	P621-7028	NTHI	Spain:Catalunya	2010	sputum	Antagonistic Pleiotropy in the Bifunctional Surface Protein FadL (OmpP8) during Adaptation of Haemophilus influenzae to Chronic Lung Infection Associated with Chronic Obstructive Pulmonary Disease	Y
>NZ_CP031690.1 Haemophilus influenzae strain P617-9224 chromosome, complete genome	NZ	NA	NA	P617-9224	NTHI	Spain:Catalunya	2013	sputum	Antagonistic Pleiotropy in the Bifunctional Surface Protein FadL (OmpP13) during Adaptation of Haemophilus influenzae to Chronic Lung Infection Associated with Chronic Obstructive Pulmonary Disease	Y
>NZ_CP031691.1 Haemophilus influenzae strain P615-8618 chromosome, complete genome	NZ	NA	NA	P615-8618	NTHI	Spain:Catalunya	2013	sputum	Antagonistic Pleiotropy in the Bifunctional Surface Protein FadL (OmpP7) during Adaptation of Haemophilus influenzae to Chronic Lung Infection Associated with Chronic Obstructive Pulmonary Disease	Y
>NZ_CP031692.1 Haemophilus influenzae strain P595-8370 chromosome, complete genome	NZ	NA	NA	P595-8370	NTHI	Spain:Catalunya	2012	sputum	Antagonistic Pleiotropy in the Bifunctional Surface Protein FadL (OmpP9) during Adaptation of Haemophilus influenzae to Chronic Lung Infection Associated with Chronic Obstructive Pulmonary Disease	Y
>NZ_CP033167.1 Haemophilus influenzae strain P657-8759 chromosome	NZ	NA	NA	P657-8759	NTHI	Spain:Catalunya	2013	sputum	Antagonistic Pleiotropy in the Bifunctional Surface Protein FadL (OmpP1) during Adaptation of Haemophilus influenzae to Chronic Lung Infection Associated with Chronic Obstructive Pulmonary Disease	Y
>NZ_CP033168.1 Haemophilus influenzae strain P602-8883 chromosome	NZ	NA	NA	P602-8883	NTHI	Spain:Catalunya	2013	sputum	Antagonistic Pleiotropy in the Bifunctional Surface Protein FadL (OmpP2) during Adaptation of Haemophilus influenzae to Chronic Lung Infection Associated with Chronic Obstructive Pulmonary Disease	Y
>NZ_CP043770.1 Haemophilus influenzae biotype aegyptius strain HE7/F1946 chromosome, complete genome	NC	NA	NA	HE7/F1946	aegyptius	Brazil: Promissao	1988	Skin (Petechiae)	NA	No
>NZ_CP043771.1 Haemophilus influenzae biotype aegyptius strain HE15/F3028 chromosome, complete genome	NC	NA	NA	HE15/F3028	aegyptius	Brazil: Fartura	1988	CSF	NA	No
>NZ_CP043772.1 Haemophilus influenzae biotype aegyptius strain HE24/F3037 chromosome, complete genome	NC	NA	NA	HE24/F3037	aegyptius	Brazil: Guatapar	1988	blood	NA	No
>NZ_CP044497.1 Haemophilus influenzae strain PittGG chromosome, complete genome	NZ	NA	NA	PittGG	NTHI	USA: Pittsburgh, PA	2000	middle ear fluid	NA	Y
>NZ_CP063127.1 Haemophilus influenzae strain M1C112_1 chromosome, complete genome	NZ	NA	NA	M1C112_1	NA	Australia: Melbourne	2016	cough swab	NA	No
>NZ_CP082856.1 Haemophilus influenzae strain FDAARGOS_1479 chromosome, complete genome	NZ	NA	NA	FDAARGOS_1479	NA	Germany: Braunschweig	NA	NA	NA	No
>NZ_CP085949.1 Haemophilus influenzae strain FDAARGOS_1562 chromosome, complete genome	NZ	NA	NA	FDAARGOS_1562	NA	Germany: Braunschweig	NA	NA	NA	No
>NZ_CP085951.1 Haemophilus influenzae strain FDAARGOS_1561 chromosome, complete genome	NZ	NA	NA	FDAARGOS_1561	NA	Germany: Braunschweig	NA	NA	NA	No
>NZ_CP085952.1 Haemophilus influenzae strain FDAARGOS_1560 chromosome, complete genome	NZ	NA	NA	FDAARGOS_1560	NA	Germany: Braunschweig	NA	NA	NA	No
>NZ_JMQP01000002.1 Haemophilus influenzae strain 1209 contig000002, whole genome shotgun sequence	NZ	NA	NA	1209	MLST group 13	Finland	1994	middle ear	NA	No
>NZ_LN831035.1 Haemophilus influenzae strain NCTC8143 chromosome 1, complete sequence	NZ	NA	NA	NCTC8143	NA	United Kingdom	1950	NA	NA	No
>NZ_LR134168.1 Haemophilus influenzae strain NCTC11394 chromosome 1, complete sequence	NZ	NA	NA	NCTC11394	NA	NA	NA	NA	NA	No
>NZ_LR134171.1 Haemophilus influenzae strain NCTC12699 chromosome 1, complete sequence	NZ	NA	NA	NCTC12699	NA	NA	NA	NA	NA	No
>NZ_LR134490.1 Haemophilus influenzae strain NCTC11873 chromosome 1, complete sequence	NZ	NA	NA	NCTC11873	NA	NA	NA	NA	NA	No
>NZ_LR590465.1 Haemophilus influenzae strain NCTC8468 chromosome 1	NZ	NA	NA	NCTC8468	NA	NA	NA	Spinal fluid	NA	No
>NZ_LS483392.1 Haemophilus influenzae strain NCTC11931 chromosome 1, complete sequence	NZ	NA	NA	NCTC11931	NA	United Kingdom: Cambridge	1984	NA	NA	No
>NZ_LS483411.1 Haemophilus influenzae strain NCTC11426 chromosome 1, complete sequence	NZ	NA	NA	NCTC11426	Pittman Type F	NA	1900/1982	NA	NA	No
>NZ_LS483438.1 Haemophilus influenzae strain NCTC12975 chromosome 1, complete sequence	NZ	NA	NA	NCTC12975	NA	NA	NA	NA	NA	No
>NZ_LS483480.1 Haemophilus influenzae strain NCTC13377 chromosome 1, complete sequence	NZ	NA	NA	NCTC13377	NA	NA	NA	NA	NA	No
>NZ_LS483486.1 Haemophilus influenzae strain NCTC12194 chromosome 1, complete sequence	NZ	NA	NA	NCTC12194	unknow	unknow	unknow	unknow	NA	No
>NZ_LS483496.1 Haemophilus influenzae strain NCTC8455 chromosome 1, complete sequence	NZ	NA	NA	NCTC8455	NA	NA	1951	NA	NA	No
>NZ_OV040584.1 Haemophilus influenzae isolate KR271 chromosome 1, complete sequence	NZ	NA	NA	KR271	NTHI	Sweden	2007	blood	NA	Y
>NZ_OV040719.1 Haemophilus influenzae strain 3655 isolate 3655 chromosome 1, complete sequence	NZ	YES	NA	3655	NTHI	USA	NA	middle ear	NA	Y
>NZ_QQMZ01000001.1 Haemophilus influenzae strain M26329 M26329_v1_PacBio_M26329_v1_ctg_1, whole genome shotgun sequence	NZ	NA	NA	M26329	NA	NA	NA	NA	NA	No
NC - "Complete genomic molecule, usually reference assembly"
NZ - "Unfinished WGS"
