# Supplementary material for: Comparative genomic study of non-typeable Haemophilus influenzae in children with pneumonia and healthy controls
Source: iScience. 2024 Nov 6;27(12):111330. doi: 10.1016/j.isci.2024.111330 (PMC11625288; doi:10.1016/j.isci.2024.111330)
Supplement: Table S3. Genetic Convergence Analysis of Acute and Chronic Sample Genes in NTHI, related to Table 1 — This table lists genes that show convergence in expression or presence across different phenotypes, specifically highlighting those that are significant in acute versus chronic samples, along with their genomic annotations and intergenic regions [file mmc4.xlsx]

## Sheet: input2
Genes	Acute vs Chronic Samples	Acute vs Control Samples	Chronic vs Control Samples	NTHI_ID	KEGG Annotation(Gene ID|Gene name|Hyperlink)	Intergenic Region
purD	1	0	0	No	hit:NTHI1052|purD|http://www.genome.jp/dbget-bin/www_bget?hit:NTHI1052	No
NTHI_RS00260	1	1	1	Yes	None	No
NTHI_RS05075	1	0	0	Yes	None	No
coaE	1	0	0	No	hit:NTHI1055|coaE|http://www.genome.jp/dbget-bin/www_bget?hit:NTHI1055	No
rhlB	1	0	0	No	hit:NTHI1057|rhlB|http://www.genome.jp/dbget-bin/www_bget?hit:NTHI1057	No
folA	1	1	1	No	hit:NTHI1065|folA|http://www.genome.jp/dbget-bin/www_bget?hit:NTHI1065	No
secA	1	1	1	No	hit:NTHI1076|secA|http://www.genome.jp/dbget-bin/www_bget?hit:NTHI1076	No
tsf	1	1	1	No	hit:NTHI1081|tsf|http://www.genome.jp/dbget-bin/www_bget?hit:NTHI1081	No
lpxD	1	0	1	No	hit:NTHI1082|lpxD|http://www.genome.jp/dbget-bin/www_bget?hit:NTHI1082	No
bamA	1	1	1	No	None	No
rseP	1	1	1	No	None	No
NTHI_RS05275	1	1	1	Yes	None	No
NTHI_RS05280	1	1	0	Yes	None	No
NTHI_RS05285	1	1	1	Yes	None	No
NTHI_RS05290	1	1	0	Yes	None	No
NTHI_RS05300	1	1	1	Yes	None	No
NTHI_RS05335	1	1	1	Yes	None	No
recC	1	1	1	No	hit:NTHI1113|recC|http://www.genome.jp/dbget-bin/www_bget?hit:NTHI1113	No
coaBC	1	1	1	No	None	No
rlmC	1	1	1	No	None	No
nagZ	1	1	1	No	hit:NTHI1132|nagZ|http://www.genome.jp/dbget-bin/www_bget?hit:NTHI1132	No
menC	1	1	1	No	hit:NTHI1142|menC|http://www.genome.jp/dbget-bin/www_bget?hit:NTHI1142	No
accC	1	1	1	No	hit:NTHI1145|accC|http://www.genome.jp/dbget-bin/www_bget?hit:NTHI1145	No
panF	1	1	1	No	hit:NTHI1147|panF|http://www.genome.jp/dbget-bin/www_bget?hit:NTHI1147	No
NTHI_RS05515	1	1	1	Yes	None	No
dprA	1	1	1	No	None	No
leuA	1	1	1	No	hit:NTHI1160|leuA|http://www.genome.jp/dbget-bin/www_bget?hit:NTHI1160	No
leuB	1	1	1	No	hit:NTHI1161|leuB|http://www.genome.jp/dbget-bin/www_bget?hit:NTHI1161	No
leuC	1	1	1	No	hit:NTHI1162|leuC|http://www.genome.jp/dbget-bin/www_bget?hit:NTHI1162	No
leuD	1	1	1	No	hit:NTHI1163|leuD|http://www.genome.jp/dbget-bin/www_bget?hit:NTHI1163	No
NTHI_RS05580	1	1	1	Yes	None	No
recF	1	1	1	No	hit:NTHI1165|recF|http://www.genome.jp/dbget-bin/www_bget?hit:NTHI1165	No
dnaN	1	1	1	No	hit:NTHI1166|dnaN|http://www.genome.jp/dbget-bin/www_bget?hit:NTHI1166	No
dnaA	1	1	1	No	hit:NTHI1167|dnaA|http://www.genome.jp/dbget-bin/www_bget?hit:NTHI1167	No
tbp1	1	1	1	No	hit:NTHI1168|tbp1|http://www.genome.jp/dbget-bin/www_bget?hit:NTHI1168	No
NTHI_RS05605	1	1	1	Yes	None	No
NTHI_RS05610	1	1	1	Yes	None	No
yidC	1	1	1	No	hit:NTHI1175|yidC|http://www.genome.jp/dbget-bin/www_bget?hit:NTHI1175	No
mnmE	1	0	1	No	None	No
NTHI_RS05640	1	1	1	Yes	None	No
NTHI_RS05645	1	1	1	Yes	None	No
lspA	1	1	1	No	hit:NTHI1181|lspA|http://www.genome.jp/dbget-bin/www_bget?hit:NTHI1181	No
ispH	1	1	1	No	hit:NTHI1182|ispH|http://www.genome.jp/dbget-bin/www_bget?hit:NTHI1182	No
NTHI_RS05660	1	1	1	Yes	None	No
thiP	1	1	1	No	hit:NTHI1186|thiP|http://www.genome.jp/dbget-bin/www_bget?hit:NTHI1186	No
thiQ	1	1	1	No	hit:NTHI1187|thiQ|http://www.genome.jp/dbget-bin/www_bget?hit:NTHI1187	No
bioB	1	1	1	No	hit:NTHI1188|bioB|http://www.genome.jp/dbget-bin/www_bget?hit:NTHI1188	No
tkt	1	1	1	No	None	No
dmsD	1	1	1	No	None	No
NTHI_RS05740	1	1	1	Yes	None	No
NTHI_RS05770	1	1	1	Yes	None	No
NTHI_RS05790	1	1	1	Yes	None	No
NTHI_RS05825	1	1	1	Yes	None	No
nrfD	1	1	1	No	hit:NTHI1226|nrfD|http://www.genome.jp/dbget-bin/www_bget?hit:NTHI1226	No
nrfB	1	0	1	No	hit:NTHI1229|nrfB|http://www.genome.jp/dbget-bin/www_bget?hit:NTHI1229	No
nrfA	1	1	1	No	hit:NTHI1230|nrfA|http://www.genome.jp/dbget-bin/www_bget?hit:NTHI1230	No
hrpA	1	1	1	No	hit:NTHI1231|hrpA|http://www.genome.jp/dbget-bin/www_bget?hit:NTHI1231	No
ccmB	1	1	1	No	hit:NTHI1254|ccmB|http://www.genome.jp/dbget-bin/www_bget?hit:NTHI1254	No
ccmE	1	1	1	No	hit:NTHI1257|ccmE|http://www.genome.jp/dbget-bin/www_bget?hit:NTHI1257	No
NTHI_RS05975	1	1	1	Yes	None	No
ligA	1	1	0	No	hit:NTHI1352|ligA|http://www.genome.jp/dbget-bin/www_bget?hit:NTHI1352	No
waaF	1	1	1	No	None	No
yihA	1	1	1	No	None	No
NTHI_RS06085	1	1	1	Yes	None	No
NTHI_RS06110	1	1	1	Yes	None	No
tal	1	1	1	No	None	No
NTHI_RS09650	1	1	1	Yes	None	No
NTHI_RS06120	1	1	1	Yes	None	No
mraZ	1	1	1	No	hit:NTHI1296|mraZ|http://www.genome.jp/dbget-bin/www_bget?hit:NTHI1296	No
NTHI_RS06140	1	1	1	Yes	None	No
murE	1	1	1	No	hit:NTHI1300|murE|http://www.genome.jp/dbget-bin/www_bget?hit:NTHI1300	No
murF	1	1	1	No	hit:NTHI1301|murF|http://www.genome.jp/dbget-bin/www_bget?hit:NTHI1301	No
murD	1	1	1	No	hit:NTHI1303|murD|http://www.genome.jp/dbget-bin/www_bget?hit:NTHI1303	No
ftsW	1	1	1	No	hit:NTHI1304|ftsW|http://www.genome.jp/dbget-bin/www_bget?hit:NTHI1304	No
murG	1	1	1	No	hit:NTHI1305|murG|http://www.genome.jp/dbget-bin/www_bget?hit:NTHI1305	No
murC	1	1	1	No	hit:NTHI1307|murC|http://www.genome.jp/dbget-bin/www_bget?hit:NTHI1307	No
NTHI_RS06180	1	1	1	Yes	None	No
ftsA	1	1	1	No	hit:NTHI1310|ftsA|http://www.genome.jp/dbget-bin/www_bget?hit:NTHI1310	No
pheA	1	1	1	No	hit:NTHI1313|pheA|http://www.genome.jp/dbget-bin/www_bget?hit:NTHI1313	No
rapZ	1	1	0	No	None	No
cydD	1	1	1	No	hit:NTHI1326|cydD|http://www.genome.jp/dbget-bin/www_bget?hit:NTHI1326	No
trxB	1	1	1	No	hit:NTHI1327|trxB|http://www.genome.jp/dbget-bin/www_bget?hit:NTHI1327	No
hemH	1	1	1	No	hit:NTHI1329|hemH|http://www.genome.jp/dbget-bin/www_bget?hit:NTHI1329	No
NTHI_RS06290	1	1	1	Yes	None	No
NTHI_RS06295	1	1	1	Yes	None	No
ompA	1	1	1	No	None	No
grxD	1	1	1	No	None	No
hisC	1	1	1	No	hit:NTHI0601|hisC|http://www.genome.jp/dbget-bin/www_bget?hit:NTHI0601	No
serC	1	1	1	No	hit:NTHI1335|serC|http://www.genome.jp/dbget-bin/www_bget?hit:NTHI1335	No
NTHI_RS06325	1	1	1	Yes	None	No
NTHI_RS06330	1	1	1	Yes	None	No
metK	1	1	1	No	hit:NTHI1340|metK|http://www.genome.jp/dbget-bin/www_bget?hit:NTHI1340	No
NTHI_RS06385	1	1	1	Yes	None	No
dppD	1	1	1	No	hit:NTHI1354|dppD|http://www.genome.jp/dbget-bin/www_bget?hit:NTHI1354	No
NTHI_RS06400	1	1	0	Yes	None	No
NTHI_RS06405	1	1	0	Yes	None	No
uvrD	1	1	1	No	hit:NTHI1359|uvrD|http://www.genome.jp/dbget-bin/www_bget?hit:NTHI1359	No
rlmM	1	1	1	No	None	No
sucC	1	1	1	No	hit:NTHI1367|sucC|http://www.genome.jp/dbget-bin/www_bget?hit:NTHI1367	No
sucD	1	1	1	No	hit:NTHI1368|sucD|http://www.genome.jp/dbget-bin/www_bget?hit:NTHI1368	No
NTHI_RS06470	1	1	1	Yes	None	No
cysB	1	1	0	No	hit:NTHI1371|cysB|http://www.genome.jp/dbget-bin/www_bget?hit:NTHI1371	No
pta	1	1	1	No	hit:NTHI1374|pta|http://www.genome.jp/dbget-bin/www_bget?hit:NTHI1374	No
purF	1	1	1	No	hit:NTHI1378|purF|http://www.genome.jp/dbget-bin/www_bget?hit:NTHI1378	No
NTHI_RS06520	1	1	1	Yes	None	No
argR	1	1	1	No	hit:NTHI1380|argR|http://www.genome.jp/dbget-bin/www_bget?hit:NTHI1380	No
mdh	1	1	1	No	hit:NTHI1381|mdh|http://www.genome.jp/dbget-bin/www_bget?hit:NTHI1381	No
lysS	1	1	1	No	hit:NTHI1382|lysS|http://www.genome.jp/dbget-bin/www_bget?hit:NTHI1382	No
prfB	1	1	1	No	hit:NTHI1383|prfB|http://www.genome.jp/dbget-bin/www_bget?hit:NTHI1383	No
dsbC	1	1	1	No	hit:NTHI1384|dsbC|http://www.genome.jp/dbget-bin/www_bget?hit:NTHI1384	No
recJ	1	1	1	No	hit:NTHI1385|recJ|http://www.genome.jp/dbget-bin/www_bget?hit:NTHI1385	No
NTHI_RS06555	1	1	1	Yes	None	No
NTHI_RS06560	1	1	1	Yes	None	No
NTHI_RS06565	1	1	1	Yes	None	No
NTHI_RS06570	1	1	1	Yes	None	No
fbp	1	1	1	No	hit:NTHI1394|fbp|http://www.genome.jp/dbget-bin/www_bget?hit:NTHI1394	No
truA	1	1	1	No	hit:NTHI1395|truA|http://www.genome.jp/dbget-bin/www_bget?hit:NTHI1395	No
NTHI_RS06590	1	1	1	Yes	None	No
NTHI_RS06600	1	1	1	Yes	None	No
NTHI_RS06615	1	1	1	Yes	None	No
NTHI_RS06620	1	1	1	Yes	None	No
ppc	1	1	1	No	hit:NTHI1403|ppc|http://www.genome.jp/dbget-bin/www_bget?hit:NTHI1403	No
purR	1	1	1	No	hit:NTHI1404|purR|http://www.genome.jp/dbget-bin/www_bget?hit:NTHI1404	No
dapD	1	1	1	No	hit:NTHI1406|dapD|http://www.genome.jp/dbget-bin/www_bget?hit:NTHI1406	No
purA	1	1	1	No	hit:NTHI1407|purA|http://www.genome.jp/dbget-bin/www_bget?hit:NTHI1407	No
NTHI_RS06645	1	1	1	Yes	None	No
NTHI_RS06710	1	1	1	Yes	None	No
NTHI_RS06720	1	1	1	Yes	None	No
NTHI_RS06725	1	1	1	Yes	None	No
NTHI_RS06730	1	1	1	Yes	None	No
purE	1	1	1	No	hit:NTHI1425|purE|http://www.genome.jp/dbget-bin/www_bget?hit:NTHI1425	No
pepN	1	1	1	No	hit:NTHI1428|pepN|http://www.genome.jp/dbget-bin/www_bget?hit:NTHI1428	No
sfsA	1	1	1	No	hit:NTHI1431|sfsA|http://www.genome.jp/dbget-bin/www_bget?hit:NTHI1431	No
tyrS	1	1	0	No	hit:NTHI1432|tyrS|http://www.genome.jp/dbget-bin/www_bget?hit:NTHI1432	No
NTHI_RS06780	1	1	1	Yes	None	No
ispE	1	1	0	No	hit:NTHI1434|ispE|http://www.genome.jp/dbget-bin/www_bget?hit:NTHI1434	No
NTHI_RS06830	1	1	1	Yes	None	No
NTHI_RS06845	1	1	1	Yes	None	No
NTHI_RS06855	1	1	1	Yes	None	No
NTHI_RS06860	1	1	1	Yes	None	No
radA	1	1	1	No	hit:NTHI1453|radA|http://www.genome.jp/dbget-bin/www_bget?hit:NTHI1453	No
NTHI_RS06875	1	1	1	Yes	None	No
NTHI_RS06885	1	1	1	Yes	None	No
aroA	1	1	1	No	hit:NTHI1462|aroA|http://www.genome.jp/dbget-bin/www_bget?hit:NTHI1462	No
purU	1	1	1	No	hit:NTHI1463|purU|http://www.genome.jp/dbget-bin/www_bget?hit:NTHI1463	No
NTHI_RS06915	1	1	1	Yes	None	No
NTHI_RS06920	1	1	1	Yes	None	No
ilvN	1	1	1	No	None	No
argS	1	1	1	No	hit:NTHI1470|argS|http://www.genome.jp/dbget-bin/www_bget?hit:NTHI1470	No
NTHI_RS06935	1	1	1	Yes	None	No
NTHI_RS06950	1	1	1	Yes	None	No
pgi	1	1	1	No	hit:NTHI1475|pgi|http://www.genome.jp/dbget-bin/www_bget?hit:NTHI1475	No
NTHI_RS06970	1	1	1	Yes	None	No
NTHI_RS06985	1	1	1	Yes	None	No
ssb	1	1	1	No	hit:NTHI0356|ssb|http://www.genome.jp/dbget-bin/www_bget?hit:NTHI0356	No
NTHI_RS07060	1	1	1	Yes	None	No
NTHI_RS07070	1	1	1	Yes	None	No
NTHI_RS07080	1	0	1	Yes	None	No
NTHI_RS07090	1	0	0	Yes	None	No
NTHI_RS07115	1	0	1	Yes	None	No
NTHI_RS07140	1	1	1	Yes	None	No
NTHI_RS07145	1	1	1	Yes	None	No
NTHI_RS07165	1	0	1	Yes	None	No
NTHI_RS07315	1	1	1	Yes	None	No
NTHI_RS07375	1	1	1	Yes	None	No
bioD	1	1	1	No	None	No
mnmC	1	1	1	No	None	No
can	1	0	1	No	None	No
NTHI_RS07660	1	1	0	Yes	None	No
NTHI_RS07670	1	1	0	Yes	None	No
NTHI_RS07695	1	1	0	Yes	None	No
infC	1	1	1	No	hit:NTHI1641|infC|http://www.genome.jp/dbget-bin/www_bget?hit:NTHI1641	No
recB	1	0	1	No	hit:NTHI1644|recB|http://www.genome.jp/dbget-bin/www_bget?hit:NTHI1644	No
recD	1	1	1	No	hit:NTHI1646|recD|http://www.genome.jp/dbget-bin/www_bget?hit:NTHI1646	No
matP	1	0	1	No	None	No
NTHI_RS07730	1	0	0	Yes	None	No
fabA	1	0	0	No	hit:NTHI1649|fabA|http://www.genome.jp/dbget-bin/www_bget?hit:NTHI1649	No
NTHI_RS07740	1	1	1	Yes	None	No
dacB	1	1	1	No	hit:NTHI1655|dacB|http://www.genome.jp/dbget-bin/www_bget?hit:NTHI1655	No
greA	1	0	0	No	hit:NTHI1658|greA|http://www.genome.jp/dbget-bin/www_bget?hit:NTHI1658	No
rlmE	1	1	1	No	None	No
ftsH	1	1	1	No	hit:NTHI1662|ftsH|http://www.genome.jp/dbget-bin/www_bget?hit:NTHI1662	No
folP	1	1	1	No	hit:NTHI1663|folP|http://www.genome.jp/dbget-bin/www_bget?hit:NTHI1663	No
glmM	1	1	1	No	None	No
NTHI_RS07805	1	0	1	Yes	None	No
NTHI_RS07810	1	1	0	Yes	None	No
NTHI_RS07820	1	1	1	Yes	None	No
NTHI_RS07825	1	0	1	Yes	None	No
msrAB	1	1	1	No	None	No
NTHI_RS07835	1	1	1	Yes	None	No
NTHI_RS07840	1	1	1	Yes	None	No
NTHI_RS07845	1	1	0	Yes	None	No
moeB	1	1	1	No	hit:NTHI1681|moeB|http://www.genome.jp/dbget-bin/www_bget?hit:NTHI1681	No
moeA	1	1	1	No	hit:NTHI1682|moeA|http://www.genome.jp/dbget-bin/www_bget?hit:NTHI1682	No
folE	1	1	1	No	hit:NTHI1683|folE|http://www.genome.jp/dbget-bin/www_bget?hit:NTHI1683	No
NTHI_RS07865	1	1	1	Yes	None	No
metF	1	1	1	No	hit:NTHI1686|metF|http://www.genome.jp/dbget-bin/www_bget?hit:NTHI1686	No
rpsI	1	1	1	No	hit:NTHI1688|rpsI|http://www.genome.jp/dbget-bin/www_bget?hit:NTHI1688	No
sspA	1	1	1	No	hit:NTHI1689|sspA|http://www.genome.jp/dbget-bin/www_bget?hit:NTHI1689	No
NTHI_RS07895	1	1	0	Yes	None	No
NTHI_RS07920	1	1	1	Yes	None	No
NTHI_RS07945	1	1	1	Yes	None	No
trpB	1	1	1	No	hit:NTHI1702|trpB|http://www.genome.jp/dbget-bin/www_bget?hit:NTHI1702	No
purN	1	1	1	No	hit:NTHI1706|purN|http://www.genome.jp/dbget-bin/www_bget?hit:NTHI1706	No
uspE	1	1	1	No	hit:NTHI1708|uspE|http://www.genome.jp/dbget-bin/www_bget?hit:NTHI1708	No
NTHI_RS08055	1	1	1	Yes	None	No
NTHI_RS08060	1	1	1	Yes	None	No
NTHI_RS08075	1	1	1	Yes	None	No
NTHI_RS08120	1	0	1	Yes	None	No
pyrD	1	1	1	No	hit:NTHI1745|pyrD|http://www.genome.jp/dbget-bin/www_bget?hit:NTHI1745	No
NTHI_RS08160	1	1	0	Yes	None	No
NTHI_RS08165	1	1	1	Yes	None	No
fumC	1	1	1	No	hit:NTHI1749|fumC|http://www.genome.jp/dbget-bin/www_bget?hit:NTHI1749	No
yqfB	1	1	1	No	None	No
valS	1	1	1	No	hit:NTHI1760|valS|http://www.genome.jp/dbget-bin/www_bget?hit:NTHI1760	No
mukB	1	1	1	No	None	No
mukF	1	1	0	No	hit:NTHI1788|mukF|http://www.genome.jp/dbget-bin/www_bget?hit:NTHI1788	No
ttcA	1	0	1	No	None	No
NTHI_RS08330	1	1	1	Yes	None	No
NTHI_RS10085	1	1	1	Yes	None	No
NTHI_RS10090	1	1	1	Yes	None	No
NTHI_RS08345	1	1	1	Yes	None	No
thrS	1	0	1	No	hit:NTHI1797|thrS|http://www.genome.jp/dbget-bin/www_bget?hit:NTHI1797	No
NTHI_RS08355	1	1	1	Yes	None	No
topA	1	0	1	No	hit:NTHI1799|topA|http://www.genome.jp/dbget-bin/www_bget?hit:NTHI1799	No
pntA	1	0	1	No	hit:NTHI1802|pntA|http://www.genome.jp/dbget-bin/www_bget?hit:NTHI1802	No
NTHI_RS08380	1	1	0	Yes	None	No
glgA	1	0	1	No	hit:NTHI1806|glgA|http://www.genome.jp/dbget-bin/www_bget?hit:NTHI1806	No
glgC	1	1	1	No	hit:NTHI1807|glgC|http://www.genome.jp/dbget-bin/www_bget?hit:NTHI1807	No
glgX	1	1	1	No	hit:NTHI1808|glgX|http://www.genome.jp/dbget-bin/www_bget?hit:NTHI1808	No
potB	1	1	1	No	hit:NTHI1821|potB|http://www.genome.jp/dbget-bin/www_bget?hit:NTHI1821	No
NTHI_RS08465	1	1	1	Yes	None	No
NTHI_RS08470	1	1	1	Yes	None	No
NTHI_RS08475	1	1	1	Yes	None	No
NTHI_RS08480	1	0	1	Yes	None	No
NTHI_RS08485	1	0	0	Yes	None	No
NTHI_RS08490	1	0	1	Yes	None	No
NTHI_RS08495	1	1	0	Yes	None	No
NTHI_RS08500	1	0	1	Yes	None	No
NTHI_RS08505	1	1	1	Yes	None	No
truB	1	1	0	No	hit:NTHI1834|truB|http://www.genome.jp/dbget-bin/www_bget?hit:NTHI1834	No
NTHI_RS08530	1	1	1	Yes	None	No
NTHI_RS08545	1	1	1	Yes	None	No
infB	1	1	1	No	hit:NTHI1844|infB|http://www.genome.jp/dbget-bin/www_bget?hit:NTHI1844	No
NTHI_RS08605	1	1	1	Yes	None	No
NTHI_RS08770	1	1	1	Yes	None	No
folC	1	1	1	No	hit:NTHI1903|folC|http://www.genome.jp/dbget-bin/www_bget?hit:NTHI1903	No
accD	1	1	1	No	hit:NTHI1904|accD|http://www.genome.jp/dbget-bin/www_bget?hit:NTHI1904	No
NTHI_RS08805	1	1	1	Yes	None	No
mfd	1	1	1	No	hit:NTHI1906|mfd|http://www.genome.jp/dbget-bin/www_bget?hit:NTHI1906	No
NTHI_RS08815	1	1	1	Yes	None	No
NTHI_RS08820	1	1	1	Yes	None	No
ettA	1	1	1	No	None	No
zevA	1	1	1	No	None	No
NTHI_RS08910	1	1	0	Yes	None	No
mgsA	1	1	1	No	hit:NTHI1931|mgsA|http://www.genome.jp/dbget-bin/www_bget?hit:NTHI1931	No
aceE	1	1	1	No	hit:NTHI1933|aceE|http://www.genome.jp/dbget-bin/www_bget?hit:NTHI1933	No
aceF	1	1	1	No	hit:NTHI1934|aceF|http://www.genome.jp/dbget-bin/www_bget?hit:NTHI1934	No
lpdA	1	0	0	No	hit:NTHI1935|lpdA|http://www.genome.jp/dbget-bin/www_bget?hit:NTHI1935	No
apt	1	1	0	No	hit:NTHI1938|apt|http://www.genome.jp/dbget-bin/www_bget?hit:NTHI1938	No
dnaX	1	1	1	No	hit:NTHI1939|dnaX|http://www.genome.jp/dbget-bin/www_bget?hit:NTHI1939	No
NTHI_RS09040	1	1	0	Yes	None	No
yraP	1	1	0	No	None	No
yraP-nrdA	1	0	1	No	None	Yes
nrdA	1	0	1	No	hit:NTHI1961|nrdA|http://www.genome.jp/dbget-bin/www_bget?hit:NTHI1961	No
nrdB	1	1	1	No	hit:NTHI1962|nrdB|http://www.genome.jp/dbget-bin/www_bget?hit:NTHI1962	No
sucA	1	1	1	No	hit:NTHI1964|sucA|http://www.genome.jp/dbget-bin/www_bget?hit:NTHI1964	No
NTHI_RS09075	1	1	1	Yes	None	No
NTHI_RS09085	1	1	1	Yes	None	No
prc	1	1	1	No	hit:NTHI1969|prc|http://www.genome.jp/dbget-bin/www_bget?hit:NTHI1969	No
NTHI_RS09105	1	1	1	Yes	None	No
moaC	1	1	1	No	hit:NTHI1977|moaC|http://www.genome.jp/dbget-bin/www_bget?hit:NTHI1977	No
NTHI_RS09140	1	1	1	Yes	None	No
NTHI_RS09145	1	1	1	Yes	None	No
hmw1B	1	1	1	No	hit:NTHI1984|hmw1B|http://www.genome.jp/dbget-bin/www_bget?hit:NTHI1984	No
NTHI_RS09155	1	1	1	Yes	None	No
NTHI_RS09155-yccS	1	1	1	Yes	None	Yes
yccS	1	1	1	No	None	No
NTHI_RS09165	1	1	1	Yes	None	No
sohB	1	1	1	No	hit:NTHI1988|sohB|http://www.genome.jp/dbget-bin/www_bget?hit:NTHI1988	No
rsxC	1	1	1	No	None	No
NTHI_RS09210	1	1	1	Yes	None	No
modC	1	1	1	No	hit:NTHI1998|modC|http://www.genome.jp/dbget-bin/www_bget?hit:NTHI1998	No
NTHI_RS09265-metE	1	0	0	Yes	None	Yes
NTHI_RS09285	1	1	1	Yes	None	No
qseC	1	1	1	No	hit:NTHI2015|qseC|http://www.genome.jp/dbget-bin/www_bget?hit:NTHI2015	No
NTHI_RS09300	1	1	1	Yes	None	No
manA	1	1	1	No	None	No
orn	1	1	1	No	hit:NTHI2024|orn|http://www.genome.jp/dbget-bin/www_bget?hit:NTHI2024	No
NTHI_RS09450	1	0	0	Yes	None	No
secM	1	1	1	No	None	No
mutM	1	1	1	No	hit:NTHI1118|mutM|http://www.genome.jp/dbget-bin/www_bget?hit:NTHI1118	No
NTHI_RS06065	1	1	1	Yes	None	No
NTHI_RS06505	1	1	1	Yes	None	No
yhbY	1	1	0	No	None	No
potC	1	1	1	No	hit:NTHI1822|potC|http://www.genome.jp/dbget-bin/www_bget?hit:NTHI1822	No
rimP	1	0	0	No	None	No
lsgF	1	1	0	No	hit:NTHI2002|lsgF|http://www.genome.jp/dbget-bin/www_bget?hit:NTHI2002	No
lptG	1	1	0	No	None	No
rsgA	1	1	1	No	None	No
wecA	1	0	0	No	hit:NTHI2025|wecA|http://www.genome.jp/dbget-bin/www_bget?hit:NTHI2025	No
NTHI_RS05150	1	1	1	Yes	None	No
rpsB	1	1	0	No	hit:NTHI1080|rpsB|http://www.genome.jp/dbget-bin/www_bget?hit:NTHI1080	No
eno	1	1	1	No	hit:NTHI1103|eno|http://www.genome.jp/dbget-bin/www_bget?hit:NTHI1103	No
napF	1	1	1	No	hit:NTHI0461|napF|http://www.genome.jp/dbget-bin/www_bget?hit:NTHI0461	No
NTHI_RS05775	1	1	0	Yes	None	No
NTHI_RS06045	1	1	0	Yes	None	No
lpxC	1	1	0	No	hit:NTHI1312|lpxC|http://www.genome.jp/dbget-bin/www_bget?hit:NTHI1312	No
lptB	1	1	1	No	None	No
nrdG	1	0	1	No	hit:NTHI1324|nrdG|http://www.genome.jp/dbget-bin/www_bget?hit:NTHI1324	No
NTHI_RS06795	1	1	1	Yes	None	No
NTHI_RS07030	1	1	1	Yes	None	No
prmC	1	1	1	No	None	No
NTHI_RS07640	1	0	0	Yes	None	No
ispA	1	1	1	No	hit:NTHI1692|ispA|http://www.genome.jp/dbget-bin/www_bget?hit:NTHI1692	No
xseB	1	1	1	No	hit:NTHI1693|xseB|http://www.genome.jp/dbget-bin/www_bget?hit:NTHI1693	No
truC	1	1	1	No	hit:NTHI1696|truC|http://www.genome.jp/dbget-bin/www_bget?hit:NTHI1696	No
NTHI_RS09735	1	1	1	Yes	None	No
NTHI_RS08020	1	1	1	Yes	None	No
NTHI_RS08365	1	0	1	Yes	None	No
NTHI_RS08725	1	1	0	Yes	None	No
gyrA	1	1	1	No	hit:NTHI1900|gyrA|http://www.genome.jp/dbget-bin/www_bget?hit:NTHI1900	No
dnaK	1	1	0	No	hit:NTHI1929|dnaK|http://www.genome.jp/dbget-bin/www_bget?hit:NTHI1929	No
NTHI_RS09145-hmw1B	1	1	1	Yes	None	Yes
NTHI_RS09200	1	1	1	Yes	None	No
modA	1	1	1	No	hit:NTHI2000|modA|http://www.genome.jp/dbget-bin/www_bget?hit:NTHI2000	No
crr	1	1	1	No	hit:NTHI2020|crr|http://www.genome.jp/dbget-bin/www_bget?hit:NTHI2020	No
ddc	1	1	1	No	hit:NTHI1119|ddc|http://www.genome.jp/dbget-bin/www_bget?hit:NTHI1119	No
NTHI_RS05880	1	0	0	Yes	None	No
oppF	1	1	0	No	hit:NTHI1286|oppF|http://www.genome.jp/dbget-bin/www_bget?hit:NTHI1286	No
NTHI_RS06185	1	1	1	Yes	None	No
queC	1	1	1	No	None	No
ftnA	1	0	1	No	hit:NTHI1773|ftnA|http://www.genome.jp/dbget-bin/www_bget?hit:NTHI1773	No
gloB	1	1	1	No	hit:NTHI1896|gloB|http://www.genome.jp/dbget-bin/www_bget?hit:NTHI1896	No
NTHI_RS08870	1	1	0	Yes	None	No
rsuA	1	1	0	No	hit:NTHI1922|rsuA|http://www.genome.jp/dbget-bin/www_bget?hit:NTHI1922	No
odhB	1	1	1	No	None	No
modB	1	1	1	No	hit:NTHI1999|modB|http://www.genome.jp/dbget-bin/www_bget?hit:NTHI1999	No
lsgA	1	1	0	No	hit:NTHI2007|lsgA|http://www.genome.jp/dbget-bin/www_bget?hit:NTHI2007	No
NTHI_RS05095	1	0	1	Yes	None	No
NTHI_RS05205	1	1	1	Yes	None	No
ribF	1	1	1	No	hit:NTHI1136|ribF|http://www.genome.jp/dbget-bin/www_bget?hit:NTHI1136	No
NTHI_RS05545	1	1	1	Yes	None	No
NTHI_RS05705	1	0	1	Yes	None	No
NTHI_RS05900	1	1	0	Yes	None	No
murA	1	1	1	No	hit:NTHI1244|murA|http://www.genome.jp/dbget-bin/www_bget?hit:NTHI1244	No
cysZ	1	1	0	No	hit:NTHI1268|cysZ|http://www.genome.jp/dbget-bin/www_bget?hit:NTHI1268	No
NTHI_RS06075	1	1	1	Yes	None	No
ilvE	1	1	1	No	hit:NTHI1364|ilvE|http://www.genome.jp/dbget-bin/www_bget?hit:NTHI1364	No
NTHI_RS06450	1	1	1	Yes	None	No
smrB	1	1	1	No	None	No
hmrM	1	0	1	No	None	No
sstT	1	1	1	No	None	No
fabB	1	1	1	No	hit:NTHI1600|fabB|http://www.genome.jp/dbget-bin/www_bget?hit:NTHI1600	No
htrB	1	1	0	No	hit:NTHI1606|htrB|http://www.genome.jp/dbget-bin/www_bget?hit:NTHI1606	No
NTHI_RS07815	1	1	1	Yes	None	No
ybaK	1	1	1	No	None	No
pstS	1	1	1	No	hit:NTHI1774|pstS|http://www.genome.jp/dbget-bin/www_bget?hit:NTHI1774	No
phoR	1	0	1	No	hit:NTHI1779|phoR|http://www.genome.jp/dbget-bin/www_bget?hit:NTHI1779	No
NTHI_RS08410	1	1	1	Yes	None	No
nusA	1	1	0	No	hit:NTHI1845|nusA|http://www.genome.jp/dbget-bin/www_bget?hit:NTHI1845	No
rsmI	1	1	1	No	None	No
exon-NTHI_RS09520-1-NTHI_RS09135	1	1	1	Yes	None	Yes
hmw1B-NTHI_RS09155	1	0	1	Yes	None	Yes
rsxG	1	0	1	No	None	No
gmk	1	1	1	No	hit:NTHI2054|gmk|http://www.genome.jp/dbget-bin/www_bget?hit:NTHI2054	No
NTHI_RS05100	1	1	1	Yes	None	No
degS	1	0	1	No	hit:NTHI1116|degS|http://www.genome.jp/dbget-bin/www_bget?hit:NTHI1116	No
NTHI_RS05505	1	1	1	Yes	None	No
corA	1	0	0	No	hit:NTHI1195|corA|http://www.genome.jp/dbget-bin/www_bget?hit:NTHI1195	No
NTHI_RS05710	1	1	1	Yes	None	No
mlaE	1	1	0	No	None	No
nhaC	1	1	0	No	None	No
xylB	1	1	1	No	hit:NTHI1277|xylB|http://www.genome.jp/dbget-bin/www_bget?hit:NTHI1277	No
ribE	1	1	1	No	hit:NTHI1429|ribE|http://www.genome.jp/dbget-bin/www_bget?hit:NTHI1429	No
NTHI_RS07475	1	1	1	Yes	None	No
rplT	1	1	0	No	hit:NTHI1643|rplT|http://www.genome.jp/dbget-bin/www_bget?hit:NTHI1643	No
trpA	1	1	1	No	hit:NTHI1701|trpA|http://www.genome.jp/dbget-bin/www_bget?hit:NTHI1701	No
NTHI_RS07960	1	1	1	Yes	None	No
phoB	1	0	1	No	hit:NTHI1778|phoB|http://www.genome.jp/dbget-bin/www_bget?hit:NTHI1778	No
sbcB	1	1	1	No	hit:NTHI1780|sbcB|http://www.genome.jp/dbget-bin/www_bget?hit:NTHI1780	No
NTHI_RS08645	1	1	1	Yes	None	No
tehB	1	1	1	No	hit:NTHI1895|tehB|http://www.genome.jp/dbget-bin/www_bget?hit:NTHI1895	No
zevB	1	1	1	No	None	No
proA	1	1	0	No	hit:NTHI1926|proA|http://www.genome.jp/dbget-bin/www_bget?hit:NTHI1926	No
lapB	1	0	1	No	None	No
NTHI_RS07240	1	0	0	Yes	None	No
NTHI_RS09945	1	1	1	Yes	None	No
NTHI_RS08835	1	0	0	Yes	None	No
ccmD	1	0	1	No	hit:NTHI1256|ccmD|http://www.genome.jp/dbget-bin/www_bget?hit:NTHI1256	No
nrfF	1	1	1	No	hit:NTHI1105|nrfF|http://www.genome.jp/dbget-bin/www_bget?hit:NTHI1105	No
NTHI_RS05330	1	1	1	Yes	None	No
NTHI_RS05755	1	1	1	Yes	None	No
NTHI_RS05800	1	1	1	Yes	None	No
NTHI_RS05960	1	1	1	Yes	None	No
NTHI_RS05980	1	1	1	Yes	None	No
NTHI_RS06350	1	1	0	Yes	None	No
NTHI_RS06510	1	1	1	Yes	None	No
lolB	1	1	1	No	hit:NTHI1435|lolB|http://www.genome.jp/dbget-bin/www_bget?hit:NTHI1435	No
NTHI_RS07065	1	1	1	Yes	None	No
bioA	1	1	1	No	hit:NTHI1579|bioA|http://www.genome.jp/dbget-bin/www_bget?hit:NTHI1579	No
lolE	1	1	1	No	hit:NTHI1586|lolE|http://www.genome.jp/dbget-bin/www_bget?hit:NTHI1586	No
NTHI_RS07975	1	1	1	Yes	None	No
NTHI_RS08290	1	1	1	Yes	None	No
NTHI_RS08335	1	0	1	Yes	None	No
pntB	1	0	0	No	hit:NTHI1801|pntB|http://www.genome.jp/dbget-bin/www_bget?hit:NTHI1801	No
NTHI_RS08760	1	1	1	Yes	None	No
NTHI_RS08885	1	1	1	Yes	None	No
tldD	1	0	0	No	hit:NTHI1955|tldD|http://www.genome.jp/dbget-bin/www_bget?hit:NTHI1955	No
NTHI_RS09100	1	1	0	Yes	None	No
metE	1	1	0	No	hit:NTHI2009|metE|http://www.genome.jp/dbget-bin/www_bget?hit:NTHI2009	No
ftsN	1	1	1	No	None	No
NTHI_RS05310	1	1	1	Yes	None	No
ftsL	1	1	1	No	hit:NTHI1298|ftsL|http://www.genome.jp/dbget-bin/www_bget?hit:NTHI1298	No
mraY	1	1	1	No	hit:NTHI1302|mraY|http://www.genome.jp/dbget-bin/www_bget?hit:NTHI1302	No
NTHI_RS06235	1	0	1	Yes	None	No
NTHI_RS06280	1	1	1	Yes	None	No
NTHI_RS06320	1	1	1	Yes	None	No
NTHI_RS06390	1	1	1	Yes	None	No
purK	1	1	1	No	hit:NTHI1424|purK|http://www.genome.jp/dbget-bin/www_bget?hit:NTHI1424	No
pyk	1	1	1	No	None	No
NTHI_RS07435	1	1	1	Yes	None	No
dxs	1	1	1	No	hit:NTHI1691|dxs|http://www.genome.jp/dbget-bin/www_bget?hit:NTHI1691	No
thiI	1	1	1	No	hit:NTHI1694|thiI|http://www.genome.jp/dbget-bin/www_bget?hit:NTHI1694	No
NTHI_RS08050	1	0	0	Yes	None	No
NTHI_RS08070	1	0	0	Yes	None	No
NTHI_RS08185	1	1	0	Yes	None	No
mukE	1	0	0	No	None	No
pepT	1	1	1	No	hit:NTHI1818|pepT|http://www.genome.jp/dbget-bin/www_bget?hit:NTHI1818	No
potA	1	1	1	No	hit:NTHI1820|potA|http://www.genome.jp/dbget-bin/www_bget?hit:NTHI1820	No
NTHI_RS08950	1	1	1	Yes	None	No
NTHI_RS09070	1	1	1	Yes	None	No
NTHI_RS09230	1	1	1	Yes	None	No
NTHI_RS09290	1	1	1	Yes	None	No
ptsI	1	1	1	No	hit:NTHI2021|ptsI|http://www.genome.jp/dbget-bin/www_bget?hit:NTHI2021	No
rpoZ	1	1	0	No	hit:NTHI2053|rpoZ|http://www.genome.jp/dbget-bin/www_bget?hit:NTHI2053	No
NTHI_RS06440	1	0	0	Yes	None	No
NTHI_RS09675	1	0	0	Yes	None	No
NTHI_RS07215	1	0	0	Yes	None	No
lptF-NTHI_RS09285	1	1	1	Yes	None	Yes
pyrH	1	1	1	No	hit:NTHI1225|pyrH|http://www.genome.jp/dbget-bin/www_bget?hit:NTHI1225	No
NTHI_RS06335	1	1	1	Yes	None	No
NTHI_RS06345	1	1	1	Yes	None	No
prmB	1	1	1	No	None	No
NTHI_RS06500	1	1	1	Yes	None	No
NTHI_RS06595	1	1	1	Yes	None	No
NTHI_RS06610	1	1	1	Yes	None	No
NTHI_RS07415	1	1	1	Yes	None	No
bioF	1	1	1	No	hit:NTHI1580|bioF|http://www.genome.jp/dbget-bin/www_bget?hit:NTHI1580	No
NTHI_RS10060	1	0	0	Yes	None	No
purM	1	1	1	No	hit:NTHI1704|purM|http://www.genome.jp/dbget-bin/www_bget?hit:NTHI1704	No
malQ	1	1	1	No	hit:NTHI1810|malQ|http://www.genome.jp/dbget-bin/www_bget?hit:NTHI1810	No
NTHI_RS08865	1	1	1	Yes	None	No
lsgE	1	0	1	No	hit:NTHI2003|lsgE|http://www.genome.jp/dbget-bin/www_bget?hit:NTHI2003	No
NTHI_RS05180	1	1	1	Yes	None	No
accB	1	1	1	No	hit:NTHI1144|accB|http://www.genome.jp/dbget-bin/www_bget?hit:NTHI1144	No
thiB	1	1	1	No	None	No
NTHI_RS05720	1	1	1	Yes	None	No
ccmA	1	1	1	No	hit:NTHI1253|ccmA|http://www.genome.jp/dbget-bin/www_bget?hit:NTHI1253	No
NTHI_RS05985	1	1	1	Yes	None	No
pmbA	1	0	1	No	hit:NTHI1320|pmbA|http://www.genome.jp/dbget-bin/www_bget?hit:NTHI1320	No
rluB	1	1	1	No	hit:NTHI1370|rluB|http://www.genome.jp/dbget-bin/www_bget?hit:NTHI1370	No
NTHI_RS06605	1	1	1	Yes	None	No
cbiM	1	1	1	No	hit:NTHI1420|cbiM|http://www.genome.jp/dbget-bin/www_bget?hit:NTHI1420	No
lrp	1	1	1	No	hit:NTHI1454|lrp|http://www.genome.jp/dbget-bin/www_bget?hit:NTHI1454	No
bioC	1	1	1	No	hit:NTHI1582|bioC|http://www.genome.jp/dbget-bin/www_bget?hit:NTHI1582	No
NTHI_RS07485	1	1	1	Yes	None	No
licD	1	1	1	No	hit:NTHI1594|licD|http://www.genome.jp/dbget-bin/www_bget?hit:NTHI1594	No
licA	1	1	1	No	hit:NTHI1597|licA|http://www.genome.jp/dbget-bin/www_bget?hit:NTHI1597	No
sixA	1	1	1	No	hit:NTHI1666|sixA|http://www.genome.jp/dbget-bin/www_bget?hit:NTHI1666	No
NTHI_RS08700	1	1	1	Yes	None	No
uvrB	1	1	1	No	hit:NTHI1917|uvrB|http://www.genome.jp/dbget-bin/www_bget?hit:NTHI1917	No
moaA-ytfE	1	1	1	No	None	Yes
ytfE	1	1	1	No	None	No
rsxD	1	1	1	No	None	No
glnD	1	1	1	No	hit:NTHI2026|glnD|http://www.genome.jp/dbget-bin/www_bget?hit:NTHI2026	No
NTHI_RS06675	1	1	1	Yes	None	No
NTHI_RS06700	1	1	1	Yes	None	No
NTHI_RS07665	1	1	0	Yes	None	No
NTHI_RS08145	1	1	1	Yes	None	No
rrf	1	0	1	No	None	No
glyS	1	0	0	No	hit:NTHI1093|glyS|http://www.genome.jp/dbget-bin/www_bget?hit:NTHI1093	No
glyQ	1	1	0	No	hit:NTHI1098|glyQ|http://www.genome.jp/dbget-bin/www_bget?hit:NTHI1098	No
ileS	1	1	1	No	hit:NTHI1135|ileS|http://www.genome.jp/dbget-bin/www_bget?hit:NTHI1135	No
murJ	1	1	1	No	None	No
ccmI	1	1	1	No	None	No
cysK	1	1	1	No	hit:NTHI1269|cysK|http://www.genome.jp/dbget-bin/www_bget?hit:NTHI1269	No
cydC	1	0	1	No	hit:NTHI1325|cydC|http://www.genome.jp/dbget-bin/www_bget?hit:NTHI1325	No
alr	1	1	1	No	hit:NTHI1476|alr|http://www.genome.jp/dbget-bin/www_bget?hit:NTHI1476	No
sppA	1	1	1	No	hit:NTHI1593|sppA|http://www.genome.jp/dbget-bin/www_bget?hit:NTHI1593	No
NTHI_RS07500	1	1	1	Yes	None	No
parE	1	1	1	No	hit:NTHI1605|parE|http://www.genome.jp/dbget-bin/www_bget?hit:NTHI1605	No
trpE	1	1	1	No	hit:NTHI1768|trpE|http://www.genome.jp/dbget-bin/www_bget?hit:NTHI1768	No
NTHI_RS08655	1	0	0	Yes	None	No
rnb	1	1	1	No	hit:NTHI2041|rnb|http://www.genome.jp/dbget-bin/www_bget?hit:NTHI2041	No
radC	1	0	0	No	hit:NTHI1125|radC|http://www.genome.jp/dbget-bin/www_bget?hit:NTHI1125	No
mlaD	1	1	1	No	None	No
ptsN	1	1	0	No	hit:NTHI1315|ptsN|http://www.genome.jp/dbget-bin/www_bget?hit:NTHI1315	No
NTHI_RS06680	1	1	1	Yes	None	No
NTHI_RS06800	1	1	1	Yes	None	No
sucA-NTHI_RS09070	1	0	1	Yes	None	Yes
NTHI_RS09440-rrf	1	1	0	Yes	None	Yes
sodA	1	1	1	No	hit:NTHI1251|sodA|http://www.genome.jp/dbget-bin/www_bget?hit:NTHI1251	No
NTHI_RS06095	1	1	1	Yes	None	No
oppB	1	1	1	No	hit:NTHI1289|oppB|http://www.genome.jp/dbget-bin/www_bget?hit:NTHI1289	No
NTHI_RS06250	1	0	0	Yes	None	No
NTHI_RS06825	1	1	0	Yes	None	No
NTHI_RS07650	1	1	0	Yes	None	No
sohB-rsxA	1	0	1	No	None	Yes
ptsH	1	1	1	No	hit:NTHI2022|ptsH|http://www.genome.jp/dbget-bin/www_bget?hit:NTHI2022	No
NTHI_RS05105	1	1	1	Yes	None	No
leuS	1	1	1	No	hit:NTHI1090|leuS|http://www.genome.jp/dbget-bin/www_bget?hit:NTHI1090	No
menB	1	1	1	No	hit:NTHI1141|menB|http://www.genome.jp/dbget-bin/www_bget?hit:NTHI1141	No
dusB	1	1	1	No	hit:NTHI1151|dusB|http://www.genome.jp/dbget-bin/www_bget?hit:NTHI1151	No
yaaA	1	0	0	No	None	No
rsmH	1	1	1	No	None	No
NTHI_RS07055	1	1	1	Yes	None	No
prfA	1	1	1	No	hit:NTHI1572|prfA|http://www.genome.jp/dbget-bin/www_bget?hit:NTHI1572	No
glgB	1	1	1	No	hit:NTHI1809|glgB|http://www.genome.jp/dbget-bin/www_bget?hit:NTHI1809	No
glnS	1	1	1	No	hit:NTHI1812|glnS|http://www.genome.jp/dbget-bin/www_bget?hit:NTHI1812	No
NTHI_RS08710	1	1	1	Yes	None	No
NTHI_RS07025	1	1	1	Yes	None	No
trpCF	1	1	1	No	None	No
NTHI_RS05115	1	1	1	Yes	None	No
dut	1	1	1	No	hit:NTHI1127|dut|http://www.genome.jp/dbget-bin/www_bget?hit:NTHI1127	No
smpB	1	0	1	No	hit:NTHI1153|smpB|http://www.genome.jp/dbget-bin/www_bget?hit:NTHI1153	No
NTHI_RS05750	1	1	1	Yes	None	No
NTHI_RS05865	1	0	0	Yes	None	No
rplY	1	1	1	No	hit:NTHI1410|rplY|http://www.genome.jp/dbget-bin/www_bget?hit:NTHI1410	No
NTHI_RS06705	1	1	1	Yes	None	No
NTHI_RS06910	1	1	0	Yes	None	No
NTHI_RS08735	1	1	1	Yes	None	No
yciH	1	1	0	No	None	No
moaA	1	1	1	No	hit:NTHI1978|moaA|http://www.genome.jp/dbget-bin/www_bget?hit:NTHI1978	No
NTHI_RS09135	1	1	1	Yes	None	No
modA-NTHI_RS09230	1	1	1	Yes	None	Yes
lsgB	1	1	0	No	hit:NTHI2006|lsgB|http://www.genome.jp/dbget-bin/www_bget?hit:NTHI2006	No
NTHI_RS09290-qseC	1	1	1	Yes	None	Yes
NTHI_RS09440	1	0	1	Yes	None	No
lldD	1	0	0	No	hit:NTHI2049|lldD|http://www.genome.jp/dbget-bin/www_bget?hit:NTHI2049	No
NTHI_RS05120	1	1	1	Yes	None	No
proB	1	1	1	No	hit:NTHI1066|proB|http://www.genome.jp/dbget-bin/www_bget?hit:NTHI1066	No
prmA	1	1	1	No	hit:NTHI1149|prmA|http://www.genome.jp/dbget-bin/www_bget?hit:NTHI1149	No
NTHI_RS06655	1	0	1	Yes	None	No
NTHI_RS07160	1	0	0	Yes	None	No
NTHI_RS07185	1	0	0	Yes	None	No
NTHI_RS07195	1	0	0	Yes	None	No
ptsI-ptsH	1	0	0	No	None	Yes
dmsB	1	1	1	No	hit:NTHI1206|dmsB|http://www.genome.jp/dbget-bin/www_bget?hit:NTHI1206	No
nrfC	1	1	0	No	hit:NTHI1227|nrfC|http://www.genome.jp/dbget-bin/www_bget?hit:NTHI1227	No
cydB	1	1	1	No	None	No
NTHI_RS05895	1	1	1	Yes	None	No
oppC	1	1	1	No	hit:NTHI1288|oppC|http://www.genome.jp/dbget-bin/www_bget?hit:NTHI1288	No
lptA	1	0	1	No	None	No
NTHI_RS07110	1	0	1	Yes	None	No
NTHI_RS10050	1	1	0	Yes	None	No
lolD	1	1	1	No	hit:NTHI1585|lolD|http://www.genome.jp/dbget-bin/www_bget?hit:NTHI1585	No
asnS	1	1	0	No	hit:NTHI1615|asnS|http://www.genome.jp/dbget-bin/www_bget?hit:NTHI1615	No
NTHI_RS10065	1	1	1	Yes	None	No
NTHI_RS09745	1	1	1	Yes	None	No
NTHI_RS08175	1	1	1	Yes	None	No
pstB	1	0	1	No	hit:NTHI1777|pstB|http://www.genome.jp/dbget-bin/www_bget?hit:NTHI1777	No
NTHI_RS08785	1	1	1	Yes	None	No
pyrF	1	0	0	No	hit:NTHI1944|pyrF|http://www.genome.jp/dbget-bin/www_bget?hit:NTHI1944	No
pdxS	1	1	0	No	None	No
pdxT	1	1	0	No	None	No
dld	1	0	1	No	hit:NTHI1952|dld|http://www.genome.jp/dbget-bin/www_bget?hit:NTHI1952	No
NTHI_RS09265	1	1	0	Yes	None	No
NTHI_RS09390	1	0	0	Yes	None	No
rnb-NTHI_RS09415	1	0	1	Yes	None	Yes
NTHI_RS09450-NTHI_RS09455	1	1	1	Yes	None	Yes
NTHI_RS05385	1	0	0	Yes	None	No
NTHI_RS05760	1	0	0	Yes	None	No
NTHI_RS05765	1	0	0	Yes	None	No
mlaC	1	1	1	No	None	No
NTHI_RS06035	1	1	1	Yes	None	No
xylA	1	1	1	No	hit:NTHI1276|xylA|http://www.genome.jp/dbget-bin/www_bget?hit:NTHI1276	No
ftsZ	1	1	1	No	hit:NTHI1311|ftsZ|http://www.genome.jp/dbget-bin/www_bget?hit:NTHI1311	No
NTHI_RS06255	1	1	1	Yes	None	No
NTHI_RS06805	1	0	1	Yes	None	No
NTHI_RS07270	1	0	0	Yes	None	No
NTHI_RS07305	1	0	0	Yes	None	No
NTHI_RS07335	1	0	0	Yes	None	No
NTHI_RS07360	1	1	1	Yes	None	No
NTHI_RS07385	1	1	1	Yes	None	No
NTHI_RS07395	1	1	1	Yes	None	No
rpsO	1	0	1	No	hit:NTHI1652|rpsO|http://www.genome.jp/dbget-bin/www_bget?hit:NTHI1652	No
NTHI_RS08105	1	0	1	Yes	None	No
NTHI_RS08190	1	0	1	Yes	None	No
NTHI_RS08675	1	0	0	Yes	None	No
lysC	1	0	1	No	None	No
NTHI_RS08695	1	1	1	Yes	None	No
NTHI_RS08765	1	0	0	Yes	None	No
upp	1	1	1	No	hit:NTHI1940|upp|http://www.genome.jp/dbget-bin/www_bget?hit:NTHI1940	No
hda	1	1	1	No	None	No
NTHI_RS09080	1	1	1	Yes	None	No
proQ	1	1	1	No	hit:NTHI1970|proQ|http://www.genome.jp/dbget-bin/www_bget?hit:NTHI1970	No
nth	1	1	1	No	hit:NTHI1996|nth|http://www.genome.jp/dbget-bin/www_bget?hit:NTHI1996	No
prfC	1	1	1	No	hit:NTHI2044|prfC|http://www.genome.jp/dbget-bin/www_bget?hit:NTHI2044	No
NTHI_RS09465-lldD	1	1	1	Yes	None	Yes
NTHI_RS05340	1	1	1	Yes	None	No
NTHI_RS05715	1	1	0	Yes	None	No
NTHI_RS09845	1	1	1	Yes	None	No
fabZ	1	1	1	No	hit:NTHI1223|fabZ|http://www.genome.jp/dbget-bin/www_bget?hit:NTHI1223	No
NTHI_RS05875	1	0	0	Yes	None	No
rfaD	1	1	1	No	hit:NTHI1278|rfaD|http://www.genome.jp/dbget-bin/www_bget?hit:NTHI1278	No
lptC	1	1	1	No	None	No
hpt	1	0	0	No	hit:NTHI1321|hpt|http://www.genome.jp/dbget-bin/www_bget?hit:NTHI1321	No
NTHI_RS06370	1	1	1	Yes	None	No
lolA	1	1	1	No	hit:NTHI1456|lolA|http://www.genome.jp/dbget-bin/www_bget?hit:NTHI1456	No
NTHI_RS10045	1	1	1	Yes	None	No
NTHI_RS07370	1	0	1	Yes	None	No
pheT	1	1	1	No	hit:NTHI1625|pheT|http://www.genome.jp/dbget-bin/www_bget?hit:NTHI1625	No
queF	1	1	1	No	None	No
tyrA	1	0	0	No	hit:NTHI1833|tyrA|http://www.genome.jp/dbget-bin/www_bget?hit:NTHI1833	No
rbfA	1	1	0	No	hit:NTHI1835|rbfA|http://www.genome.jp/dbget-bin/www_bget?hit:NTHI1835	No
metG	1	1	1	No	hit:NTHI1894|metG|http://www.genome.jp/dbget-bin/www_bget?hit:NTHI1894	No
NTHI_RS08790	1	0	0	Yes	None	No
NTHI_RS08860	1	0	0	Yes	None	No
ytfE-exon-NTHI_RS09520-1	1	1	1	Yes	None	Yes
rsxB	1	0	0	No	None	No
lptF	1	1	1	No	None	No
NTHI_RS07120	1	0	0	Yes	None	No
NTHI_RS07235	1	0	0	Yes	None	No
yccS-NTHI_RS09165	1	0	1	Yes	None	Yes
pfkA	1	1	1	No	hit:NTHI1154|pfkA|http://www.genome.jp/dbget-bin/www_bget?hit:NTHI1154	No
mutT	1	1	1	No	hit:NTHI1077|mutT|http://www.genome.jp/dbget-bin/www_bget?hit:NTHI1077	No
NTHI_RS05185	1	1	1	Yes	None	No
NTHI_RS05220	1	0	1	Yes	None	No
holA	1	1	0	No	hit:NTHI1092|holA|http://www.genome.jp/dbget-bin/www_bget?hit:NTHI1092	No
ribD	1	0	0	No	hit:NTHI1115|ribD|http://www.genome.jp/dbget-bin/www_bget?hit:NTHI1115	No
rnpA	1	0	1	No	hit:NTHI1173|rnpA|http://www.genome.jp/dbget-bin/www_bget?hit:NTHI1173	No
NTHI_RS05905	1	1	0	Yes	None	No
NTHI_RS05995	1	1	1	Yes	None	No
NTHI_RS06000	1	1	0	Yes	None	No
deoC	1	1	1	No	hit:NTHI1280|deoC|http://www.genome.jp/dbget-bin/www_bget?hit:NTHI1280	No
artQ	1	1	1	No	hit:NTHI1346|artQ|http://www.genome.jp/dbget-bin/www_bget?hit:NTHI1346	No
NTHI_RS07405	1	1	1	Yes	None	No
kdsA	1	1	1	No	hit:NTHI1576|kdsA|http://www.genome.jp/dbget-bin/www_bget?hit:NTHI1576	No
aroG	1	1	1	No	hit:NTHI1587|aroG|http://www.genome.jp/dbget-bin/www_bget?hit:NTHI1587	No
NTHI_RS07465	1	1	1	Yes	None	No
NTHI_RS07480	1	1	1	Yes	None	No
licB	1	1	1	No	hit:NTHI1596|licB|http://www.genome.jp/dbget-bin/www_bget?hit:NTHI1596	No
nusB	1	0	1	No	hit:NTHI1617|nusB|http://www.genome.jp/dbget-bin/www_bget?hit:NTHI1617	No
pheS	1	1	1	No	hit:NTHI1624|pheS|http://www.genome.jp/dbget-bin/www_bget?hit:NTHI1624	No
NTHI_RS08230	1	1	1	Yes	None	No
NTHI_RS08715	1	1	1	Yes	None	No
apbC	1	1	0	No	None	No
dnaJ	1	1	0	No	hit:NTHI1928|dnaJ|http://www.genome.jp/dbget-bin/www_bget?hit:NTHI1928	No
NTHI_RS09140-NTHI_RS09145	1	1	1	Yes	None	Yes
map	1	1	1	No	hit:NTHI2027|map|http://www.genome.jp/dbget-bin/www_bget?hit:NTHI2027	No
NTHI_RS06815	1	0	1	Yes	None	No
NTHI_RS09670	1	0	0	Yes	None	No
NTHI_RS07205	1	1	1	Yes	None	No
NTHI_RS07285	1	0	0	Yes	None	No
NTHI_RS09085-prc	1	0	0	Yes	None	Yes
NTHI_RS09230-lsgF	1	0	1	Yes	None	Yes
NTHI_RS09380-argG	1	1	1	Yes	None	Yes
NTHI_RS05470	1	0	0	Yes	None	No
serB	1	1	0	No	hit:NTHI1192|serB|http://www.genome.jp/dbget-bin/www_bget?hit:NTHI1192	No
NTHI_RS05780	1	1	1	Yes	None	No
pnuC	1	0	0	No	hit:NTHI1240|pnuC|http://www.genome.jp/dbget-bin/www_bget?hit:NTHI1240	No
artP	1	1	1	No	hit:NTHI1348|artP|http://www.genome.jp/dbget-bin/www_bget?hit:NTHI1348	No
lpcA	1	1	1	No	None	No
NTHI_RS07605	1	1	1	Yes	None	No
dapB	1	1	1	No	hit:NTHI1621|dapB|http://www.genome.jp/dbget-bin/www_bget?hit:NTHI1621	No
NTHI_RS07620	1	1	1	Yes	None	No
NTHI_RS07645	1	1	0	Yes	None	No
NTHI_RS07675	1	1	1	Yes	None	No
NTHI_RS08110	1	1	1	Yes	None	No
NTHI_RS08295	1	1	1	Yes	None	No
cdd	1	1	1	No	hit:NTHI1816|cdd|http://www.genome.jp/dbget-bin/www_bget?hit:NTHI1816	No
NTHI_RS08880	1	1	1	Yes	None	No
mrcB	1	1	1	No	hit:NTHI2031|mrcB|http://www.genome.jp/dbget-bin/www_bget?hit:NTHI2031	No
NTHI_RS09465	1	1	1	Yes	None	No
spoT	1	1	1	No	hit:NTHI2052|spoT|http://www.genome.jp/dbget-bin/www_bget?hit:NTHI2052	No
lpxA	1	1	1	No	hit:NTHI1222|lpxA|http://www.genome.jp/dbget-bin/www_bget?hit:NTHI1222	No
pyrG	1	0	1	No	hit:NTHI1238|pyrG|http://www.genome.jp/dbget-bin/www_bget?hit:NTHI1238	No
zipA	1	1	0	No	hit:NTHI1266|zipA|http://www.genome.jp/dbget-bin/www_bget?hit:NTHI1266	No
artM	1	1	1	No	hit:NTHI1345|artM|http://www.genome.jp/dbget-bin/www_bget?hit:NTHI1345	No
NTHI_RS07320	1	1	1	Yes	None	No
NTHI_RS07530	1	0	1	Yes	None	No
parC	1	1	1	No	hit:NTHI1604|parC|http://www.genome.jp/dbget-bin/www_bget?hit:NTHI1604	No
NTHI_RS07600	1	1	0	Yes	None	No
NTHI_RS08115	1	0	1	Yes	None	No
hybG	1	1	1	No	None	No
NTHI_RS08225	1	1	0	Yes	None	No
cmoB	1	1	1	No	None	No
NTHI_RS08680	1	1	1	Yes	None	No
NTHI_RS08685	1	1	1	Yes	None	No
NTHI_RS09030	1	1	0	Yes	None	No
rsxA	1	0	0	No	None	No
suhB	1	1	1	No	hit:NTHI1108|suhB|http://www.genome.jp/dbget-bin/www_bget?hit:NTHI1108	No
vapC	1	0	0	No	None	No
aroQ	1	1	1	No	hit:NTHI1143|aroQ|http://www.genome.jp/dbget-bin/www_bget?hit:NTHI1143	No
NTHI_RS07175	1	0	0	Yes	None	No
NTHI_RS07250	1	0	0	Yes	None	No
NTHI_RS07420	1	1	1	Yes	None	No
rplM	1	1	0	No	hit:NTHI1687|rplM|http://www.genome.jp/dbget-bin/www_bget?hit:NTHI1687	No
rng	1	1	1	No	None	No
NTHI_RS08535	1	1	1	Yes	None	No
NTHI_RS08665	1	0	0	Yes	None	No
NTHI_RS08890	1	1	0	Yes	None	No
rpsA	1	1	0	No	hit:NTHI1948|rpsA|http://www.genome.jp/dbget-bin/www_bget?hit:NTHI1948	No
moaE	1	1	1	No	hit:NTHI1974|moaE|http://www.genome.jp/dbget-bin/www_bget?hit:NTHI1974	No
nth-NTHI_RS09210	1	0	1	Yes	None	Yes
NTHI_RS09300-NTHI_RS09305	1	0	0	Yes	None	Yes
NTHI_RS09425	1	0	0	Yes	None	No
NTHI_RS05325	1	1	1	Yes	None	No
putP	1	1	1	No	hit:NTHI1814|putP|http://www.genome.jp/dbget-bin/www_bget?hit:NTHI1814	No
NTHI_RS08670	1	0	1	Yes	None	No
yacG	1	0	0	No	None	No
nrdR	1	0	0	No	None	No
NTHI_RS05440	1	0	1	Yes	None	No
hinT	1	1	1	No	None	No
queD	1	0	0	No	None	No
NTHI_RS09665	1	1	1	Yes	None	No
NTHI_RS07265	1	0	0	Yes	None	No
yfaE	1	0	0	No	None	No
rsxC-rsxD	1	0	1	No	None	Yes
NTHI_RS09305-manA	1	0	0	Yes	None	Yes
orn-NTHI_RS09340	1	0	1	Yes	None	Yes
nrfE	1	1	1	No	hit:NTHI1107|nrfE|http://www.genome.jp/dbget-bin/www_bget?hit:NTHI1107	No
NTHI_RS06945	1	1	1	Yes	None	No
NTHI_RS08065	1	0	0	Yes	None	No
trpD	1	1	1	No	hit:NTHI1764|trpD|http://www.genome.jp/dbget-bin/www_bget?hit:NTHI1764	No
rppH	0	1	0	No	None	No
NTHI_RS05140	0	1	1	Yes	None	No
lgt	0	1	1	No	hit:NTHI1071|lgt|http://www.genome.jp/dbget-bin/www_bget?hit:NTHI1071	No
tadA	0	1	1	No	None	No
NTHI_RS05160	0	1	1	Yes	None	No
uppS	0	1	1	No	hit:NTHI1088|uppS|http://www.genome.jp/dbget-bin/www_bget?hit:NTHI1088	No
NTHI_RS05420	0	1	1	Yes	None	No
rpsT	0	1	0	No	hit:NTHI1139|rpsT|http://www.genome.jp/dbget-bin/www_bget?hit:NTHI1139	No
rpmH	0	1	1	No	hit:NTHI1172|rpmH|http://www.genome.jp/dbget-bin/www_bget?hit:NTHI1172	No
yidD	0	1	0	No	None	No
rnhB	0	1	1	No	hit:NTHI1219|rnhB|http://www.genome.jp/dbget-bin/www_bget?hit:NTHI1219	No
lpxB	0	1	1	No	hit:NTHI1220|lpxB|http://www.genome.jp/dbget-bin/www_bget?hit:NTHI1220	No
mlaF	0	1	1	No	None	No
NTHI_RS06355	0	1	0	Yes	None	No
NTHI_RS06685	0	1	1	Yes	None	No
NTHI_RS06690	0	1	1	Yes	None	No
NTHI_RS06695	0	1	1	Yes	None	No
NTHI_RS06745	0	1	0	Yes	None	No
NTHI_RS06820	0	1	1	Yes	None	No
NTHI_RS06895	0	1	1	Yes	None	No
NTHI_RS07020	0	1	0	Yes	None	No
rdgC	0	1	1	No	hit:NTHI1488|rdgC|http://www.genome.jp/dbget-bin/www_bget?hit:NTHI1488	No
NTHI_RS07045	0	1	1	Yes	None	No
NTHI_RS07220	0	1	0	Yes	None	No
NTHI_RS07290	0	1	0	Yes	None	No
NTHI_RS07300	0	1	1	Yes	None	No
NTHI_RS07310	0	1	0	Yes	None	No
NTHI_RS10040	0	1	0	Yes	None	No
NTHI_RS07355	0	1	0	Yes	None	No
NTHI_RS07365	0	1	0	Yes	None	No
NTHI_RS09915	0	1	1	Yes	None	No
NTHI_RS07380	0	1	1	Yes	None	No
NTHI_RS09920	0	1	0	Yes	None	No
NTHI_RS07525	0	1	0	Yes	None	No
gltS	0	1	1	No	hit:NTHI1603|gltS|http://www.genome.jp/dbget-bin/www_bget?hit:NTHI1603	No
hldE	0	1	1	No	None	No
thiL	0	1	1	No	hit:NTHI1618|thiL|http://www.genome.jp/dbget-bin/www_bget?hit:NTHI1618	No
NTHI_RS07655	0	1	1	Yes	None	No
NTHI_RS07680	0	1	0	Yes	None	No
NTHI_RS07930	0	1	1	Yes	None	No
cspD	0	1	1	No	hit:NTHI1698|cspD|http://www.genome.jp/dbget-bin/www_bget?hit:NTHI1698	No
fnr	0	1	1	No	hit:NTHI1709|fnr|http://www.genome.jp/dbget-bin/www_bget?hit:NTHI1709	No
NTHI_RS08130	0	1	0	Yes	None	No
NTHI_RS08240	0	1	1	Yes	None	No
pstA	0	1	1	No	hit:NTHI1776|pstA|http://www.genome.jp/dbget-bin/www_bget?hit:NTHI1776	No
NTHI_RS08315	0	1	1	Yes	None	No
NTHI_RS08440	0	1	1	Yes	None	No
NTHI_RS08540	0	1	0	Yes	None	No
NTHI_RS08580	0	1	0	Yes	None	No
NTHI_RS08590	0	1	1	Yes	None	No
NTHI_RS08595	0	1	1	Yes	None	No
NTHI_RS08600	0	1	1	Yes	None	No
NTHI_RS08615	0	1	1	Yes	None	No
NTHI_RS08635	0	1	0	Yes	None	No
NTHI_RS10095	0	1	1	Yes	None	No
NTHI_RS08690	0	1	1	Yes	None	No
NTHI_RS08705	0	1	1	Yes	None	No
NTHI_RS08730	0	1	1	Yes	None	No
gene-NTHI_RS00260-NTHI_RS09015	0	1	0	Yes	None	Yes
NTHI_RS09035	0	1	1	Yes	None	No
NTHI_RS09035-NTHI_RS09040	0	1	0	Yes	None	Yes
nrdA-nrdB	0	1	1	No	None	Yes
NTHI_RS09105-moaE	0	1	1	Yes	None	Yes
moaD	0	1	1	No	hit:NTHI1976|moaD|http://www.genome.jp/dbget-bin/www_bget?hit:NTHI1976	No
moaC-moaA	0	1	1	No	None	Yes
NTHI_RS09135-NTHI_RS09140	0	1	0	Yes	None	Yes
NTHI_RS09200-nth	0	1	1	Yes	None	Yes
modB-modA	0	1	1	No	None	Yes
lsgD	0	1	1	No	hit:NTHI2004|lsgD|http://www.genome.jp/dbget-bin/www_bget?hit:NTHI2004	No
lsgC	0	1	1	No	hit:NTHI2005|lsgC|http://www.genome.jp/dbget-bin/www_bget?hit:NTHI2005	No
ptsH-rsgA	0	1	0	No	None	Yes
NTHI_RS09345-wecA	0	1	0	Yes	None	Yes
glnD-map	0	1	1	No	None	Yes
map-erpA	0	1	1	No	None	Yes
erpA	0	1	1	No	None	No
NTHI_RS09370	0	1	1	Yes	None	No
mrcB-NTHI_RS09380	0	1	1	Yes	None	Yes
NTHI_RS09380	0	1	1	Yes	None	No
argG	0	1	1	No	hit:NTHI2034|argG|http://www.genome.jp/dbget-bin/www_bget?hit:NTHI2034	No
pxpB-rnb	0	1	0	No	None	Yes
NTHI_RS09415	0	1	1	Yes	None	No
NTHI_RS09415-prfC	0	1	1	Yes	None	Yes
rpoZ-gmk	0	1	0	No	None	Yes
NTHI_RS05260	0	0	1	Yes	None	No
NTHI_RS05265	0	0	1	Yes	None	No
slmA	0	0	1	No	None	No
crp	0	0	1	No	hit:NTHI1130|crp|http://www.genome.jp/dbget-bin/www_bget?hit:NTHI1130	No
NTHI_RS06810	0	0	1	Yes	None	No
NTHI_RS10030	0	0	1	Yes	None	No
NTHI_RS07010	0	0	1	Yes	None	No
NTHI_RS07135	0	0	1	Yes	None	No
NTHI_RS07325	0	0	1	Yes	None	No
NTHI_RS09910	0	0	1	Yes	None	No
rpmI	0	0	1	No	hit:NTHI1642|rpmI|http://www.genome.jp/dbget-bin/www_bget?hit:NTHI1642	No
NTHI_RS08630	0	0	1	Yes	None	No
NTHI_RS09015	0	0	1	Yes	None	No
tldD-rsmI	0	0	1	No	None	Yes
nrdB-odhB	0	0	1	No	None	Yes
odhB-sucA	0	0	1	No	None	Yes
lsgA-NTHI_RS09265	0	0	1	Yes	None	Yes
NTHI_RS09305	0	0	1	Yes	None	No
manA-crr	0	0	1	No	None	Yes
argG-NTHI_RS09390	0	0	1	Yes	None	Yes
pxpA	0	0	1	No	None	No
NTHI_RS09400	0	0	1	Yes	None	No
pxpB	0	0	1	No	None	No
azlC	0	0	1	No	None	No
rrf-NTHI_RS09450	0	0	1	Yes	None	Yes
spoT-rpoZ	0	0	1	No	None	Yes
