# Supplementary material for: Comparative genomic study of non-typeable Haemophilus influenzae in children with pneumonia and healthy controls
Source: iScience. 2024 Nov 6;27(12):111330. doi: 10.1016/j.isci.2024.111330 (PMC11625288; doi:10.1016/j.isci.2024.111330)
Supplement: Table S4. KEGG Pathway Enrichment Analysis Results Summary, related to Figure 3 — This table provides an overview of the enrichment analysis results, detailing various metabolic pathways and their associated statistical values such as p values and Corrected p values. It offers insights into the overrepresentation of specific pathways, indicating their significance in the context of the study [file mmc5.xlsx]

## Sheet: Core Genes
##Databases: KEGG PATHWAY
##Statistical test method: hypergeometric test / Fisher's exact test
##FDR correction method: Benjamini and Hochberg
#Term	Database	ID	Input number	Background number	P-Value	Corrected P-Value	Input	Hyperlink
Metabolic pathways	KEGG PATHWAY	hit01100	103	395	1.0777e-16	7.00508e-15	cdd|bioB|pta|moeA|bioA|aceE|dmsB|trpE|alr|menB|menC|gmk|nagZ|fumC|folA|leuD|leuB|leuC|leuA|pfkA|crr|hemH|upp|aroQ|mdh|dapB|dapD|hisC|kdsA|aroG|proB|nrdB|deoC|folP|murA|murC|murD|murE|murF|murG|folE|metF|metG|folC|ddc|metK|cysK|ribE|ribF|pheA|lpxA|ispH|ispA|ppc|bioC|fbp|bioF|moaE|moaC|moaA|pgi|nrfA|mraY|accD|accC|accB|dut|suhB|malQ|thiI|serC|xylA|xylB|aroA|glgB|glgC|pepN|dxs|fabZ|purK|purA|purF|pu…	http://www.genome.jp/kegg-bin/show_pathway?hit01100/hit:NTHI1934%09red/hit:NTHI1933%09red/hit:NTHI1931%09red/hit:NTHI2054%09red/hit:NTHI2052%09red/hit:NTHI1476%09red/hit:NTHI1223%09red/hit:NTHI1475%09red/hit:NTHI1378%09red/hit:NTHI1222%09red/hit:NTHI1374%09red/hit:NTHI1276%09red/hit:NTHI1277%09red/hit:NTHI1127%09red/hit:NTHI1278%09red/hit:NTHI1809%09red/hit:NTHI1808%09red/hit:NTHI1579%09red/hit:N…
Biosynthesis of secondary metabolites	KEGG PATHWAY	hit01110	47	170	8.11264e-08	2.63661e-06	aroQ|mdh|fbp|hisC|dxs|glgB|pgi|aroA|dapB|purF|purE|aroG|purK|trpD|trpE|purN|purM|menC|eno|trpB|accD|trpA|aceF|accC|fumC|menB|metK|glgC|leuD|leuB|leuC|cysK|leuA|hemH|malQ|ilvE|ribE|pfkA|ribF|accB|pheA|aceE|sucA|sucC|ispH|sucD|ispA	http://www.genome.jp/kegg-bin/show_pathway?hit01110/hit:NTHI1934%09red/hit:NTHI1933%09red/hit:NTHI1182%09red/hit:NTHI1475%09red/hit:NTHI1378%09red/hit:NTHI1424%09red/hit:NTHI1313%09red/hit:NTHI1144%09red/hit:NTHI1145%09red/hit:NTHI1142%09red/hit:NTHI1143%09red/hit:NTHI1141%09red/hit:NTHI1160%09red/hit:NTHI1161%09red/hit:NTHI1162%09red/hit:NTHI1691%09red/hit:NTHI1163%09red/hit:NTHI1103%09red/hit:N…
Biosynthesis of antibiotics	KEGG PATHWAY	hit01130	37	124	5.38602e-07	1.16697e-05	aroQ|mdh|fbp|hisC|dxs|pgi|aroA|dapB|purF|purE|aroG|purK|fumC|proB|purM|eno|trpB|accD|trpA|aceF|accC|accB|purN|suhB|cysK|trpD|serC|ilvE|pfkA|pheA|trpE|aceE|sucA|sucC|ispH|sucD|ispA	http://www.genome.jp/kegg-bin/show_pathway?hit01130/hit:NTHI1934%09red/hit:NTHI1933%09red/hit:NTHI1182%09red/hit:NTHI1475%09red/hit:NTHI1335%09red/hit:NTHI1378%09red/hit:NTHI1424%09red/hit:NTHI1313%09red/hit:NTHI1144%09red/hit:NTHI1145%09red/hit:NTHI1143%09red/hit:NTHI1692%09red/hit:NTHI1108%09red/hit:NTHI1066%09red/hit:NTHI1103%09red/hit:NTHI0601%09red/hit:NTHI1764%09red/hit:NTHI1394%09red/hit:N…
Carbon metabolism	KEGG PATHWAY	hit01200	19	60	0.000212994	0.00346115	ppc|accB|eno|fbp|cysK|aceE|accD|sucD|aceF|pta|pgi|sucA|sucC|metF|accC|mdh|fumC|pfkA|serC	http://www.genome.jp/kegg-bin/show_pathway?hit01200/hit:NTHI1934%09red/hit:NTHI1403%09red/hit:NTHI1367%09red/hit:NTHI1904%09red/hit:NTHI1103%09red/hit:NTHI1368%09red/hit:NTHI1269%09red/hit:NTHI1749%09red/hit:NTHI1381%09red/hit:NTHI1475%09red/hit:NTHI1335%09red/hit:NTHI1394%09red/hit:NTHI1933%09red/hit:NTHI1374%09red/hit:NTHI1144%09red/hit:NTHI1145%09red/hit:NTHI1964%09red/hit:NTHI1154%09red/hit:N…
Peptidoglycan biosynthesis	KEGG PATHWAY	hit00550	9	16	0.000470398	0.00604107	mraY|murA|dacB|murC|murD|murE|murF|murG|mrcB	http://www.genome.jp/kegg-bin/show_pathway?hit00550/hit:NTHI2031%09red/hit:NTHI1655%09red/hit:NTHI1301%09red/hit:NTHI1300%09red/hit:NTHI1244%09red/hit:NTHI1302%09red/hit:NTHI1303%09red/hit:NTHI1305%09red/hit:NTHI1307%09red
Biosynthesis of amino acids	KEGG PATHWAY	hit01230	22	84	0.000648487	0.00604107	aroQ|dapB|dapD|hisC|aroA|aroG|eno|proB|trpB|trpA|trpD|trpE|metK|leuD|leuB|leuC|cysK|leuA|serC|ilvE|pfkA|pheA	http://www.genome.jp/kegg-bin/show_pathway?hit01230/hit:NTHI1335%09red/hit:NTHI1313%09red/hit:NTHI1143%09red/hit:NTHI1160%09red/hit:NTHI1161%09red/hit:NTHI1162%09red/hit:NTHI1066%09red/hit:NTHI1103%09red/hit:NTHI0601%09red/hit:NTHI1587%09red/hit:NTHI1163%09red/hit:NTHI1154%09red/hit:NTHI1406%09red/hit:NTHI1340%09red/hit:NTHI1768%09red/hit:NTHI1364%09red/hit:NTHI1764%09red/hit:NTHI1269%09red/hit:N…
Microbial metabolism in diverse environments	KEGG PATHWAY	hit01120	24	96	0.000650576	0.00604107	ppc|nrfA|mdh|fbp|dapD|pta|pgi|dapB|aceE|eno|accD|aceF|accC|accB|metF|ddc|cysK|serC|pfkA|sucA|sucC|sucD|fumC|mgsA	http://www.genome.jp/kegg-bin/show_pathway?hit01120/hit:NTHI1934%09red/hit:NTHI1933%09red/hit:NTHI1931%09red/hit:NTHI1475%09red/hit:NTHI1335%09red/hit:NTHI1230%09red/hit:NTHI1374%09red/hit:NTHI1144%09red/hit:NTHI1145%09red/hit:NTHI1103%09red/hit:NTHI1394%09red/hit:NTHI1964%09red/hit:NTHI1904%09red/hit:NTHI1686%09red/hit:NTHI1154%09red/hit:NTHI1406%09red/hit:NTHI1403%09red/hit:NTHI1367%09red/hit:N…
Pyruvate metabolism	KEGG PATHWAY	hit00620	11	28	0.00119235	0.00873982	ppc|mdh|leuA|accD|gloB|aceF|pta|fumC|accC|accB|aceE	http://www.genome.jp/kegg-bin/show_pathway?hit00620/hit:NTHI1160%09red/hit:NTHI1934%09red/hit:NTHI1403%09red/hit:NTHI1904%09red/hit:NTHI1933%09red/hit:NTHI1381%09red/hit:NTHI1896%09red/hit:NTHI1749%09red/hit:NTHI1374%09red/hit:NTHI1144%09red/hit:NTHI1145%09red
Phenylalanine, tyrosine and tryptophan biosynthesis	KEGG PATHWAY	hit00400	9	19	0.00121013	0.00873982	aroQ|pheA|hisC|trpB|trpA|trpD|trpE|aroA|aroG	http://www.genome.jp/kegg-bin/show_pathway?hit00400/hit:NTHI1768%09red/hit:NTHI1764%09red/hit:NTHI1701%09red/hit:NTHI1587%09red/hit:NTHI1462%09red/hit:NTHI1313%09red/hit:NTHI0601%09red/hit:NTHI1143%09red/hit:NTHI1702%09red
ABC transporters	KEGG PATHWAY	hit02010	21	87	0.00208549	0.0135557	artQ|artP|artM|cydD|lolE|lolD|potC|thiQ|thiP|dppD|modB|pstS|cbiM|oppC|modC|modA|oppB|ccmA|potB|potA|ccmB	http://www.genome.jp/kegg-bin/show_pathway?hit02010/hit:NTHI1289%09red/hit:NTHI1253%09red/hit:NTHI1346%09red/hit:NTHI1288%09red/hit:NTHI1354%09red/hit:NTHI2000%09red/hit:NTHI1254%09red/hit:NTHI1345%09red/hit:NTHI1348%09red/hit:NTHI1774%09red/hit:NTHI1420%09red/hit:NTHI1586%09red/hit:NTHI1820%09red/hit:NTHI1326%09red/hit:NTHI1822%09red/hit:NTHI1186%09red/hit:NTHI1187%09red/hit:NTHI1585%09red/hit:N…
Starch and sucrose metabolism	KEGG PATHWAY	hit00500	6	9	0.00235037	0.0138885	crr|glgB|glgC|malQ|glgX|pgi	http://www.genome.jp/kegg-bin/show_pathway?hit00500/hit:NTHI2020%09red/hit:NTHI1475%09red/hit:NTHI1809%09red/hit:NTHI1808%09red/hit:NTHI1810%09red/hit:NTHI1807%09red
Citrate cycle (TCA cycle)	KEGG PATHWAY	hit00020	7	14	0.00341592	0.0170796	mdh|aceF|aceE|fumC|sucA|sucC|sucD	http://www.genome.jp/kegg-bin/show_pathway?hit00020/hit:NTHI1934%09red/hit:NTHI1933%09red/hit:NTHI1367%09red/hit:NTHI1368%09red/hit:NTHI1381%09red/hit:NTHI1749%09red/hit:NTHI1964%09red
Propanoate metabolism	KEGG PATHWAY	hit00640	7	14	0.00341592	0.0170796	accC|accD|pta|accB|sucC|sucD|mgsA	http://www.genome.jp/kegg-bin/show_pathway?hit00640/hit:NTHI1367%09red/hit:NTHI1931%09red/hit:NTHI1368%09red/hit:NTHI1374%09red/hit:NTHI1144%09red/hit:NTHI1145%09red/hit:NTHI1904%09red
Folate biosynthesis	KEGG PATHWAY	hit00790	8	21	0.00651716	0.0274354	folP|moaE|moaC|moaA|folE|moeA|folA|folC	http://www.genome.jp/kegg-bin/show_pathway?hit00790/hit:NTHI1065%09red/hit:NTHI1903%09red/hit:NTHI1663%09red/hit:NTHI1978%09red/hit:NTHI1974%09red/hit:NTHI1977%09red/hit:NTHI1683%09red/hit:NTHI1682%09red
Biotin metabolism	KEGG PATHWAY	hit00780	6	12	0.00671039	0.0274354	bioB|bioC|bioA|bioF|fabZ|fabB	http://www.genome.jp/kegg-bin/show_pathway?hit00780/hit:NTHI1579%09red/hit:NTHI1582%09red/hit:NTHI1600%09red/hit:NTHI1580%09red/hit:NTHI1223%09red/hit:NTHI1188%09red
C5-Branched dibasic acid metabolism	KEGG PATHWAY	hit00660	5	8	0.00675332	0.0274354	leuD|sucC|leuB|leuC|sucD	http://www.genome.jp/kegg-bin/show_pathway?hit00660/hit:NTHI1368%09red/hit:NTHI1162%09red/hit:NTHI1163%09red/hit:NTHI1367%09red/hit:NTHI1161%09red
Vancomycin resistance	KEGG PATHWAY	hit01502	4	5	0.00868841	0.0332204	murG|alr|murF|mraY	http://www.genome.jp/kegg-bin/show_pathway?hit01502/hit:NTHI1476%09red/hit:NTHI1301%09red/hit:NTHI1302%09red/hit:NTHI1305%09red
Glycolysis / Gluconeogenesis	KEGG PATHWAY	hit00010	7	18	0.00991394	0.0358003	crr|fbp|aceF|aceE|eno|pgi|pfkA	http://www.genome.jp/kegg-bin/show_pathway?hit00010/hit:NTHI1934%09red/hit:NTHI1933%09red/hit:NTHI2020%09red/hit:NTHI1103%09red/hit:NTHI1475%09red/hit:NTHI1394%09red/hit:NTHI1154%09red
Methane metabolism	KEGG PATHWAY	hit00680	7	19	0.0124228	0.0424992	ppc|mdh|fbp|pta|eno|serC|pfkA	http://www.genome.jp/kegg-bin/show_pathway?hit00680/hit:NTHI1403%09red/hit:NTHI1103%09red/hit:NTHI1381%09red/hit:NTHI1335%09red/hit:NTHI1394%09red/hit:NTHI1374%09red/hit:NTHI1154%09red
Mismatch repair	KEGG PATHWAY	hit03430	7	22	0.022654	0.0716648	recJ|dnaX|ssb|sbcB|xseB|uvrD|dnaN	http://www.genome.jp/kegg-bin/show_pathway?hit03430/hit:NTHI1693%09red/hit:NTHI1780%09red/hit:NTHI1166%09red/hit:NTHI0356%09red/hit:NTHI1359%09red/hit:NTHI1385%09red/hit:NTHI1939%09red
Valine, leucine and isoleucine biosynthesis	KEGG PATHWAY	hit00290	5	12	0.0231532	0.0716648	ilvE|leuD|leuB|leuC|leuA	http://www.genome.jp/kegg-bin/show_pathway?hit00290/hit:NTHI1160%09red/hit:NTHI1161%09red/hit:NTHI1162%09red/hit:NTHI1163%09red/hit:NTHI1364%09red
Fatty acid biosynthesis	KEGG PATHWAY	hit00061	5	13	0.0294774	0.0870923	accD|accB|fabZ|accC|fabB	http://www.genome.jp/kegg-bin/show_pathway?hit00061/hit:NTHI1223%09red/hit:NTHI1144%09red/hit:NTHI1145%09red/hit:NTHI1600%09red/hit:NTHI1904%09red
2-Oxocarboxylic acid metabolism	KEGG PATHWAY	hit01210	5	14	0.0367938	0.0956639	ilvE|leuD|leuB|leuC|leuA	http://www.genome.jp/kegg-bin/show_pathway?hit01210/hit:NTHI1160%09red/hit:NTHI1161%09red/hit:NTHI1162%09red/hit:NTHI1163%09red/hit:NTHI1364%09red
Fatty acid metabolism	KEGG PATHWAY	hit01212	5	14	0.0367938	0.0956639	accD|accB|fabZ|accC|fabB	http://www.genome.jp/kegg-bin/show_pathway?hit01212/hit:NTHI1223%09red/hit:NTHI1144%09red/hit:NTHI1145%09red/hit:NTHI1600%09red/hit:NTHI1904%09red
Sulfur relay system	KEGG PATHWAY	hit04122	5	14	0.0367938	0.0956639	moeB|thiI|moaC|moaE|moaA	http://www.genome.jp/kegg-bin/show_pathway?hit04122/hit:NTHI1681%09red/hit:NTHI1978%09red/hit:NTHI1977%09red/hit:NTHI1694%09red/hit:NTHI1974%09red
Lysine biosynthesis	KEGG PATHWAY	hit00300	4	10	0.0459752	0.110681	dapB|dapD|murF|murE	http://www.genome.jp/kegg-bin/show_pathway?hit00300/hit:NTHI1300%09red/hit:NTHI1406%09red/hit:NTHI1621%09red/hit:NTHI1301%09red
One carbon pool by folate	KEGG PATHWAY	hit00670	4	10	0.0459752	0.110681	folA|metF|purN|purU	http://www.genome.jp/kegg-bin/show_pathway?hit00670/hit:NTHI1065%09red/hit:NTHI1463%09red/hit:NTHI1686%09red/hit:NTHI1706%09red
Quorum sensing	KEGG PATHWAY	hit02024	7	27	0.050522	0.117283	secA|yidC|qseC|trpE|oppC|oppB|aroG	http://www.genome.jp/kegg-bin/show_pathway?hit02024/hit:NTHI1289%09red/hit:NTHI1288%09red/hit:NTHI2015%09red/hit:NTHI1768%09red/hit:NTHI1175%09red/hit:NTHI1076%09red/hit:NTHI1587%09red
Phosphotransferase system (PTS)	KEGG PATHWAY	hit02060	3	6	0.0548933	0.123037	crr|ptsH|ptsI	http://www.genome.jp/kegg-bin/show_pathway?hit02060/hit:NTHI2020%09red/hit:NTHI2021%09red/hit:NTHI2022%09red
Homologous recombination	KEGG PATHWAY	hit03440	7	28	0.0579175	0.125488	recJ|dnaX|recF|recD|recC|ssb|dnaN	http://www.genome.jp/kegg-bin/show_pathway?hit03440/hit:NTHI1165%09red/hit:NTHI1166%09red/hit:NTHI0356%09red/hit:NTHI1939%09red/hit:NTHI1646%09red/hit:NTHI1113%09red/hit:NTHI1385%09red
Purine metabolism	KEGG PATHWAY	hit00230	9	42	0.0676245	0.141793	gmk|nrdB|spoT|purA|purF|purE|purK|purN|purM	http://www.genome.jp/kegg-bin/show_pathway?hit00230/hit:NTHI1407%09red/hit:NTHI2054%09red/hit:NTHI2052%09red/hit:NTHI1704%09red/hit:NTHI1378%09red/hit:NTHI1425%09red/hit:NTHI1424%09red/hit:NTHI1962%09red/hit:NTHI1706%09red
Pyrimidine metabolism	KEGG PATHWAY	hit00240	6	25	0.0873939	0.177519	cdd|nrdB|pyrH|pyrD|dut|upp	http://www.genome.jp/kegg-bin/show_pathway?hit00240/hit:NTHI1816%09red/hit:NTHI1127%09red/hit:NTHI1745%09red/hit:NTHI1940%09red/hit:NTHI1962%09red/hit:NTHI1225%09red
Nucleotide excision repair	KEGG PATHWAY	hit03420	3	8	0.0927179	0.182626	uvrD|mfd|uvrB	http://www.genome.jp/kegg-bin/show_pathway?hit03420/hit:NTHI1917%09red/hit:NTHI1906%09red/hit:NTHI1359%09red
Amino sugar and nucleotide sugar metabolism	KEGG PATHWAY	hit00520	5	21	0.116764	0.216847	crr|murA|glgC|nagZ|pgi	http://www.genome.jp/kegg-bin/show_pathway?hit00520/hit:NTHI2020%09red/hit:NTHI1244%09red/hit:NTHI1475%09red/hit:NTHI1807%09red/hit:NTHI1132%09red
Cysteine and methionine metabolism	KEGG PATHWAY	hit00270	5	21	0.116764	0.216847	ilvE|metK|mdh|serC|cysK	http://www.genome.jp/kegg-bin/show_pathway?hit00270/hit:NTHI1340%09red/hit:NTHI1335%09red/hit:NTHI1364%09red/hit:NTHI1269%09red/hit:NTHI1381%09red
Pentose phosphate pathway	KEGG PATHWAY	hit00030	4	16	0.138199	0.243228	deoC|fbp|pfkA|pgi	http://www.genome.jp/kegg-bin/show_pathway?hit00030/hit:NTHI1280%09red/hit:NTHI1475%09red/hit:NTHI1154%09red/hit:NTHI1394%09red
Base excision repair	KEGG PATHWAY	hit03410	3	10	0.138453	0.243228	recJ|nth|mutM	http://www.genome.jp/kegg-bin/show_pathway?hit03410/hit:NTHI1996%09red/hit:NTHI1385%09red/hit:NTHI1118%09red
Terpenoid backbone biosynthesis	KEGG PATHWAY	hit00900	3	11	0.163674	0.279968	dxs|ispH|ispA	http://www.genome.jp/kegg-bin/show_pathway?hit00900/hit:NTHI1182%09red/hit:NTHI1692%09red/hit:NTHI1691%09red
Pentose and glucuronate interconversions	KEGG PATHWAY	hit00040	2	6	0.191773	0.319621	xylA|xylB	http://www.genome.jp/kegg-bin/show_pathway?hit00040/hit:NTHI1276%09red/hit:NTHI1277%09red
Glycine, serine and threonine metabolism	KEGG PATHWAY	hit00260	4	19	0.200055	0.32509	trpB|ddc|trpA|serC	http://www.genome.jp/kegg-bin/show_pathway?hit00260/hit:NTHI1119%09red/hit:NTHI1335%09red/hit:NTHI1701%09red/hit:NTHI1702%09red
Fructose and mannose metabolism	KEGG PATHWAY	hit00051	3	13	0.217569	0.344926	xylA|fbp|pfkA	http://www.genome.jp/kegg-bin/show_pathway?hit00051/hit:NTHI1276%09red/hit:NTHI1154%09red/hit:NTHI1394%09red
Riboflavin metabolism	KEGG PATHWAY	hit00740	2	7	0.230881	0.357316	ribE|ribF	http://www.genome.jp/kegg-bin/show_pathway?hit00740/hit:NTHI1136%09red/hit:NTHI1429%09red
beta-Lactam resistance	KEGG PATHWAY	hit01501	3	14	0.245761	0.3715	oppC|oppB|nagZ	http://www.genome.jp/kegg-bin/show_pathway?hit01501/hit:NTHI1289%09red/hit:NTHI1288%09red/hit:NTHI1132%09red
Ubiquinone and other terpenoid-quinone biosynthesis	KEGG PATHWAY	hit00130	2	8	0.270426	0.390615	menB|menC	http://www.genome.jp/kegg-bin/show_pathway?hit00130/hit:NTHI1142%09red/hit:NTHI1141%09red
Selenocompound metabolism	KEGG PATHWAY	hit00450	2	8	0.270426	0.390615	trxB|metG	http://www.genome.jp/kegg-bin/show_pathway?hit00450/hit:NTHI1327%09red/hit:NTHI1894%09red
Protein export	KEGG PATHWAY	hit03060	3	16	0.303525	0.428608	secA|yidC|lspA	http://www.genome.jp/kegg-bin/show_pathway?hit03060/hit:NTHI1181%09red/hit:NTHI1076%09red/hit:NTHI1175%09red
Sulfur metabolism	KEGG PATHWAY	hit00920	2	9	0.309917	0.428608	dmsB|cysK	http://www.genome.jp/kegg-bin/show_pathway?hit00920/hit:NTHI1269%09red/hit:NTHI1206%09red
Thiamine metabolism	KEGG PATHWAY	hit00730	2	10	0.348957	0.472545	thiI|dxs	http://www.genome.jp/kegg-bin/show_pathway?hit00730/hit:NTHI1691%09red/hit:NTHI1694%09red
DNA replication	KEGG PATHWAY	hit03030	3	19	0.390775	0.518376	dnaX|dnaN|ssb	http://www.genome.jp/kegg-bin/show_pathway?hit03030/hit:NTHI0356%09red/hit:NTHI1939%09red/hit:NTHI1166%09red
Lipopolysaccharide biosynthesis	KEGG PATHWAY	hit00540	3	20	0.419383	0.541016	lpxA|rfaD|kdsA	http://www.genome.jp/kegg-bin/show_pathway?hit00540/hit:NTHI1222%09red/hit:NTHI1278%09red/hit:NTHI1576%09red
Alanine, aspartate and glutamate metabolism	KEGG PATHWAY	hit00250	2	12	0.424489	0.541016	purA|purF	http://www.genome.jp/kegg-bin/show_pathway?hit00250/hit:NTHI1407%09red/hit:NTHI1378%09red
Arginine and proline metabolism	KEGG PATHWAY	hit00330	1	5	0.474987	0.574851	proB	http://www.genome.jp/kegg-bin/show_pathway?hit00330/hit:NTHI1066%09red
Vitamin B6 metabolism	KEGG PATHWAY	hit00750	1	5	0.474987	0.574851	serC	http://www.genome.jp/kegg-bin/show_pathway?hit00750/hit:NTHI1335%09red
Glyoxylate and dicarboxylate metabolism	KEGG PATHWAY	hit00630	2	14	0.495256	0.574851	mdh|purU	http://www.genome.jp/kegg-bin/show_pathway?hit00630/hit:NTHI1381%09red/hit:NTHI1463%09red
RNA degradation	KEGG PATHWAY	hit03018	2	14	0.495256	0.574851	pfkA|eno	http://www.genome.jp/kegg-bin/show_pathway?hit03018/hit:NTHI1103%09red/hit:NTHI1154%09red
Bacterial secretion system	KEGG PATHWAY	hit03070	2	14	0.495256	0.574851	secA|yidC	http://www.genome.jp/kegg-bin/show_pathway?hit03070/hit:NTHI1076%09red/hit:NTHI1175%09red
Galactose metabolism	KEGG PATHWAY	hit00052	1	6	0.528534	0.602714	pfkA	http://www.genome.jp/kegg-bin/show_pathway?hit00052/hit:NTHI1154%09red
Two-component system	KEGG PATHWAY	hit02020	4	34	0.55053	0.616974	qseC|pstS|dnaA|glnD	http://www.genome.jp/kegg-bin/show_pathway?hit02020/hit:NTHI2015%09red/hit:NTHI1774%09red/hit:NTHI2026%09red/hit:NTHI1167%09red
Nitrogen metabolism	KEGG PATHWAY	hit00910	1	7	0.576643	0.635284	nrfA	http://www.genome.jp/kegg-bin/show_pathway?hit00910/hit:NTHI1230%09red
Aminoacyl-tRNA biosynthesis	KEGG PATHWAY	hit00970	9	82	0.58953	0.638657	argS|ileS|pheS|glnS|leuS|pheT|valS|lysS|metG	http://www.genome.jp/kegg-bin/show_pathway?hit00970/hit:NTHI1090%09red/hit:NTHI1135%09red/hit:NTHI1760%09red/hit:NTHI1382%09red/hit:NTHI1894%09red/hit:NTHI1470%09red/hit:NTHI1625%09red/hit:NTHI1624%09red/hit:NTHI1812%09red
Histidine metabolism	KEGG PATHWAY	hit00340	1	9	0.658689	0.701882	hisC	http://www.genome.jp/kegg-bin/show_pathway?hit00340/hit:NTHI0601%09red
Glutathione metabolism	KEGG PATHWAY	hit00480	1	11	0.724895	0.75997	pepN	http://www.genome.jp/kegg-bin/show_pathway?hit00480/hit:NTHI1428%09red
Pantothenate and CoA biosynthesis	KEGG PATHWAY	hit00770	1	12	0.753034	0.776939	ilvE	http://www.genome.jp/kegg-bin/show_pathway?hit00770/hit:NTHI1364%09red
Cationic antimicrobial peptide (CAMP) resistance	KEGG PATHWAY	hit01503	1	13	0.778306	0.790467	lpxA	http://www.genome.jp/kegg-bin/show_pathway?hit01503/hit:NTHI1222%09red
Ribosome	KEGG PATHWAY	hit03010	2	72	0.997008	0.997008	rpsI|rplY	http://www.genome.jp/kegg-bin/show_pathway?hit03010/hit:NTHI1410%09red/hit:NTHI1688%09red
Term	Database	ID	Input number	Background number	P-Value	Corrected P-Value	Input	Hyperlink	Enrich_ratio	Cluster	Cluster_size	Cluster_P-Value_median
Metabolic pathways	KEGG PATHWAY	hit01100	103	395	1.0777e-16	7.00508e-15	cdd|bioB|pta|moeA|bioA|aceE|dmsB|trpE|alr|menB|menC|gmk|nagZ|fumC|folA|leuD|leuB|leuC|leuA|pfkA|crr|hemH|upp|aroQ|mdh|dapB|dapD|hisC|kdsA|aroG|proB|nrdB|deoC|folP|murA|murC|murD|murE|murF|murG|folE|metF|metG|folC|ddc|metK|cysK|ribE|ribF|pheA|lpxA|ispH|ispA|ppc|bioC|fbp|bioF|moaE|moaC|moaA|pgi|nrfA|mraY|accD|accC|accB|dut|suhB|malQ|thiI|serC|xylA|xylB|aroA|glgB|glgC|pepN|dxs|fabZ|purK|purA|purF|pu…	http://www.genome.jp/kegg-bin/show_pathway?hit01100/hit:NTHI1934%09red/hit:NTHI1933%09red/hit:NTHI1931%09red/hit:NTHI2054%09red/hit:NTHI2052%09red/hit:NTHI1476%09red/hit:NTHI1223%09red/hit:NTHI1475%09red/hit:NTHI1378%09red/hit:NTHI1222%09red/hit:NTHI1374%09red/hit:NTHI1276%09red/hit:NTHI1277%09red/hit:NTHI1127%09red/hit:NTHI1278%09red/hit:NTHI1809%09red/hit:NTHI1808%09red/hit:NTHI1579%09red/hit:N…	0.260759	1	5	5.38602e-07
Biosynthesis of secondary metabolites	KEGG PATHWAY	hit01110	47	170	8.11264e-08	2.63661e-06	aroQ|mdh|fbp|hisC|dxs|glgB|pgi|aroA|dapB|purF|purE|aroG|purK|trpD|trpE|purN|purM|menC|eno|trpB|accD|trpA|aceF|accC|fumC|menB|metK|glgC|leuD|leuB|leuC|cysK|leuA|hemH|malQ|ilvE|ribE|pfkA|ribF|accB|pheA|aceE|sucA|sucC|ispH|sucD|ispA	http://www.genome.jp/kegg-bin/show_pathway?hit01110/hit:NTHI1934%09red/hit:NTHI1933%09red/hit:NTHI1182%09red/hit:NTHI1475%09red/hit:NTHI1378%09red/hit:NTHI1424%09red/hit:NTHI1313%09red/hit:NTHI1144%09red/hit:NTHI1145%09red/hit:NTHI1142%09red/hit:NTHI1143%09red/hit:NTHI1141%09red/hit:NTHI1160%09red/hit:NTHI1161%09red/hit:NTHI1162%09red/hit:NTHI1691%09red/hit:NTHI1163%09red/hit:NTHI1103%09red/hit:N…	0.276471	1	5	5.38602e-07
Biosynthesis of antibiotics	KEGG PATHWAY	hit01130	37	124	5.38602e-07	1.16697e-05	aroQ|mdh|fbp|hisC|dxs|pgi|aroA|dapB|purF|purE|aroG|purK|fumC|proB|purM|eno|trpB|accD|trpA|aceF|accC|accB|purN|suhB|cysK|trpD|serC|ilvE|pfkA|pheA|trpE|aceE|sucA|sucC|ispH|sucD|ispA	http://www.genome.jp/kegg-bin/show_pathway?hit01130/hit:NTHI1934%09red/hit:NTHI1933%09red/hit:NTHI1182%09red/hit:NTHI1475%09red/hit:NTHI1335%09red/hit:NTHI1378%09red/hit:NTHI1424%09red/hit:NTHI1313%09red/hit:NTHI1144%09red/hit:NTHI1145%09red/hit:NTHI1143%09red/hit:NTHI1692%09red/hit:NTHI1108%09red/hit:NTHI1066%09red/hit:NTHI1103%09red/hit:NTHI0601%09red/hit:NTHI1764%09red/hit:NTHI1394%09red/hit:N…	0.298387	1	5	5.38602e-07
Carbon metabolism	KEGG PATHWAY	hit01200	19	60	0.000212994	0.00346115	ppc|accB|eno|fbp|cysK|aceE|accD|sucD|aceF|pta|pgi|sucA|sucC|metF|accC|mdh|fumC|pfkA|serC	http://www.genome.jp/kegg-bin/show_pathway?hit01200/hit:NTHI1934%09red/hit:NTHI1403%09red/hit:NTHI1367%09red/hit:NTHI1904%09red/hit:NTHI1103%09red/hit:NTHI1368%09red/hit:NTHI1269%09red/hit:NTHI1749%09red/hit:NTHI1381%09red/hit:NTHI1475%09red/hit:NTHI1335%09red/hit:NTHI1394%09red/hit:NTHI1933%09red/hit:NTHI1374%09red/hit:NTHI1144%09red/hit:NTHI1145%09red/hit:NTHI1964%09red/hit:NTHI1154%09red/hit:N…	0.316667	2	5	0.00119235
Peptidoglycan biosynthesis	KEGG PATHWAY	hit00550	9	16	0.000470398	0.00604107	mraY|murA|dacB|murC|murD|murE|murF|murG|mrcB	http://www.genome.jp/kegg-bin/show_pathway?hit00550/hit:NTHI2031%09red/hit:NTHI1655%09red/hit:NTHI1301%09red/hit:NTHI1300%09red/hit:NTHI1244%09red/hit:NTHI1302%09red/hit:NTHI1303%09red/hit:NTHI1305%09red/hit:NTHI1307%09red	0.5625	NA	NA	0.215468
Biosynthesis of amino acids	KEGG PATHWAY	hit01230	22	84	0.000648487	0.00604107	aroQ|dapB|dapD|hisC|aroA|aroG|eno|proB|trpB|trpA|trpD|trpE|metK|leuD|leuB|leuC|cysK|leuA|serC|ilvE|pfkA|pheA	http://www.genome.jp/kegg-bin/show_pathway?hit01230/hit:NTHI1335%09red/hit:NTHI1313%09red/hit:NTHI1143%09red/hit:NTHI1160%09red/hit:NTHI1161%09red/hit:NTHI1162%09red/hit:NTHI1066%09red/hit:NTHI1103%09red/hit:NTHI0601%09red/hit:NTHI1587%09red/hit:NTHI1163%09red/hit:NTHI1154%09red/hit:NTHI1406%09red/hit:NTHI1340%09red/hit:NTHI1768%09red/hit:NTHI1364%09red/hit:NTHI1764%09red/hit:NTHI1269%09red/hit:N…	0.261905	1	5	5.38602e-07
Microbial metabolism in diverse environments	KEGG PATHWAY	hit01120	24	96	0.000650576	0.00604107	ppc|nrfA|mdh|fbp|dapD|pta|pgi|dapB|aceE|eno|accD|aceF|accC|accB|metF|ddc|cysK|serC|pfkA|sucA|sucC|sucD|fumC|mgsA	http://www.genome.jp/kegg-bin/show_pathway?hit01120/hit:NTHI1934%09red/hit:NTHI1933%09red/hit:NTHI1931%09red/hit:NTHI1475%09red/hit:NTHI1335%09red/hit:NTHI1230%09red/hit:NTHI1374%09red/hit:NTHI1144%09red/hit:NTHI1145%09red/hit:NTHI1103%09red/hit:NTHI1394%09red/hit:NTHI1964%09red/hit:NTHI1904%09red/hit:NTHI1686%09red/hit:NTHI1154%09red/hit:NTHI1406%09red/hit:NTHI1403%09red/hit:NTHI1367%09red/hit:N…	0.25	2	5	0.00119235
Pyruvate metabolism	KEGG PATHWAY	hit00620	11	28	0.00119235	0.00873982	ppc|mdh|leuA|accD|gloB|aceF|pta|fumC|accC|accB|aceE	http://www.genome.jp/kegg-bin/show_pathway?hit00620/hit:NTHI1160%09red/hit:NTHI1934%09red/hit:NTHI1403%09red/hit:NTHI1904%09red/hit:NTHI1933%09red/hit:NTHI1381%09red/hit:NTHI1896%09red/hit:NTHI1749%09red/hit:NTHI1374%09red/hit:NTHI1144%09red/hit:NTHI1145%09red	0.392857	2	5	0.00119235
Phenylalanine, tyrosine and tryptophan biosynthesis	KEGG PATHWAY	hit00400	9	19	0.00121013	0.00873982	aroQ|pheA|hisC|trpB|trpA|trpD|trpE|aroA|aroG	http://www.genome.jp/kegg-bin/show_pathway?hit00400/hit:NTHI1768%09red/hit:NTHI1764%09red/hit:NTHI1701%09red/hit:NTHI1587%09red/hit:NTHI1462%09red/hit:NTHI1313%09red/hit:NTHI0601%09red/hit:NTHI1143%09red/hit:NTHI1702%09red	0.473684	1	5	5.38602e-07
ABC transporters	KEGG PATHWAY	hit02010	21	87	0.00208549	0.0135557	artQ|artP|artM|cydD|lolE|lolD|potC|thiQ|thiP|dppD|modB|pstS|cbiM|oppC|modC|modA|oppB|ccmA|potB|potA|ccmB	http://www.genome.jp/kegg-bin/show_pathway?hit02010/hit:NTHI1289%09red/hit:NTHI1253%09red/hit:NTHI1346%09red/hit:NTHI1288%09red/hit:NTHI1354%09red/hit:NTHI2000%09red/hit:NTHI1254%09red/hit:NTHI1345%09red/hit:NTHI1348%09red/hit:NTHI1774%09red/hit:NTHI1420%09red/hit:NTHI1586%09red/hit:NTHI1820%09red/hit:NTHI1326%09red/hit:NTHI1822%09red/hit:NTHI1186%09red/hit:NTHI1187%09red/hit:NTHI1585%09red/hit:N…	0.241379	NA	NA	0.215468
Starch and sucrose metabolism	KEGG PATHWAY	hit00500	6	9	0.00235037	0.0138885	crr|glgB|glgC|malQ|glgX|pgi	http://www.genome.jp/kegg-bin/show_pathway?hit00500/hit:NTHI2020%09red/hit:NTHI1475%09red/hit:NTHI1809%09red/hit:NTHI1808%09red/hit:NTHI1810%09red/hit:NTHI1807%09red	0.666667	6	2	0.0595571
Citrate cycle (TCA cycle)	KEGG PATHWAY	hit00020	7	14	0.00341592	0.0170796	mdh|aceF|aceE|fumC|sucA|sucC|sucD	http://www.genome.jp/kegg-bin/show_pathway?hit00020/hit:NTHI1934%09red/hit:NTHI1933%09red/hit:NTHI1367%09red/hit:NTHI1368%09red/hit:NTHI1381%09red/hit:NTHI1749%09red/hit:NTHI1964%09red	0.5	2	5	0.00119235
Propanoate metabolism	KEGG PATHWAY	hit00640	7	14	0.00341592	0.0170796	accC|accD|pta|accB|sucC|sucD|mgsA	http://www.genome.jp/kegg-bin/show_pathway?hit00640/hit:NTHI1367%09red/hit:NTHI1931%09red/hit:NTHI1368%09red/hit:NTHI1374%09red/hit:NTHI1144%09red/hit:NTHI1145%09red/hit:NTHI1904%09red	0.5	NA	NA	0.215468
Folate biosynthesis	KEGG PATHWAY	hit00790	8	21	0.00651716	0.0274354	folP|moaE|moaC|moaA|folE|moeA|folA|folC	http://www.genome.jp/kegg-bin/show_pathway?hit00790/hit:NTHI1065%09red/hit:NTHI1903%09red/hit:NTHI1663%09red/hit:NTHI1978%09red/hit:NTHI1974%09red/hit:NTHI1977%09red/hit:NTHI1683%09red/hit:NTHI1682%09red	0.380952	NA	NA	0.215468
Biotin metabolism	KEGG PATHWAY	hit00780	6	12	0.00671039	0.0274354	bioB|bioC|bioA|bioF|fabZ|fabB	http://www.genome.jp/kegg-bin/show_pathway?hit00780/hit:NTHI1579%09red/hit:NTHI1582%09red/hit:NTHI1600%09red/hit:NTHI1580%09red/hit:NTHI1223%09red/hit:NTHI1188%09red	0.5	NA	NA	0.215468
C5-Branched dibasic acid metabolism	KEGG PATHWAY	hit00660	5	8	0.00675332	0.0274354	leuD|sucC|leuB|leuC|sucD	http://www.genome.jp/kegg-bin/show_pathway?hit00660/hit:NTHI1368%09red/hit:NTHI1162%09red/hit:NTHI1163%09red/hit:NTHI1367%09red/hit:NTHI1161%09red	0.625	3	3	0.0231532
Vancomycin resistance	KEGG PATHWAY	hit01502	4	5	0.00868841	0.0332204	murG|alr|murF|mraY	http://www.genome.jp/kegg-bin/show_pathway?hit01502/hit:NTHI1476%09red/hit:NTHI1301%09red/hit:NTHI1302%09red/hit:NTHI1305%09red	0.8	NA	NA	0.215468
Glycolysis / Gluconeogenesis	KEGG PATHWAY	hit00010	7	18	0.00991394	0.0358003	crr|fbp|aceF|aceE|eno|pgi|pfkA	http://www.genome.jp/kegg-bin/show_pathway?hit00010/hit:NTHI1934%09red/hit:NTHI1933%09red/hit:NTHI2020%09red/hit:NTHI1103%09red/hit:NTHI1475%09red/hit:NTHI1394%09red/hit:NTHI1154%09red	0.388889	7	3	0.138199
Methane metabolism	KEGG PATHWAY	hit00680	7	19	0.0124228	0.0424992	ppc|mdh|fbp|pta|eno|serC|pfkA	http://www.genome.jp/kegg-bin/show_pathway?hit00680/hit:NTHI1403%09red/hit:NTHI1103%09red/hit:NTHI1381%09red/hit:NTHI1335%09red/hit:NTHI1394%09red/hit:NTHI1374%09red/hit:NTHI1154%09red	0.368421	2	5	0.00119235
Mismatch repair	KEGG PATHWAY	hit03430	7	22	0.022654	0.0716648	recJ|dnaX|ssb|sbcB|xseB|uvrD|dnaN	http://www.genome.jp/kegg-bin/show_pathway?hit03430/hit:NTHI1693%09red/hit:NTHI1780%09red/hit:NTHI1166%09red/hit:NTHI0356%09red/hit:NTHI1359%09red/hit:NTHI1385%09red/hit:NTHI1939%09red	0.318182	5	3	0.0579175
Valine, leucine and isoleucine biosynthesis	KEGG PATHWAY	hit00290	5	12	0.0231532	0.0716648	ilvE|leuD|leuB|leuC|leuA	http://www.genome.jp/kegg-bin/show_pathway?hit00290/hit:NTHI1160%09red/hit:NTHI1161%09red/hit:NTHI1162%09red/hit:NTHI1163%09red/hit:NTHI1364%09red	0.416667	3	3	0.0231532
Fatty acid biosynthesis	KEGG PATHWAY	hit00061	5	13	0.0294774	0.0870923	accD|accB|fabZ|accC|fabB	http://www.genome.jp/kegg-bin/show_pathway?hit00061/hit:NTHI1223%09red/hit:NTHI1144%09red/hit:NTHI1145%09red/hit:NTHI1600%09red/hit:NTHI1904%09red	0.384615	4	2	0.0331356
2-Oxocarboxylic acid metabolism	KEGG PATHWAY	hit01210	5	14	0.0367938	0.0956639	ilvE|leuD|leuB|leuC|leuA	http://www.genome.jp/kegg-bin/show_pathway?hit01210/hit:NTHI1160%09red/hit:NTHI1161%09red/hit:NTHI1162%09red/hit:NTHI1163%09red/hit:NTHI1364%09red	0.357143	3	3	0.0231532
Fatty acid metabolism	KEGG PATHWAY	hit01212	5	14	0.0367938	0.0956639	accD|accB|fabZ|accC|fabB	http://www.genome.jp/kegg-bin/show_pathway?hit01212/hit:NTHI1223%09red/hit:NTHI1144%09red/hit:NTHI1145%09red/hit:NTHI1600%09red/hit:NTHI1904%09red	0.357143	4	2	0.0331356
Sulfur relay system	KEGG PATHWAY	hit04122	5	14	0.0367938	0.0956639	moeB|thiI|moaC|moaE|moaA	http://www.genome.jp/kegg-bin/show_pathway?hit04122/hit:NTHI1681%09red/hit:NTHI1978%09red/hit:NTHI1977%09red/hit:NTHI1694%09red/hit:NTHI1974%09red	0.357143	NA	NA	0.215468
Lysine biosynthesis	KEGG PATHWAY	hit00300	4	10	0.0459752	0.110681	dapB|dapD|murF|murE	http://www.genome.jp/kegg-bin/show_pathway?hit00300/hit:NTHI1300%09red/hit:NTHI1406%09red/hit:NTHI1621%09red/hit:NTHI1301%09red	0.4	NA	NA	0.215468
One carbon pool by folate	KEGG PATHWAY	hit00670	4	10	0.0459752	0.110681	folA|metF|purN|purU	http://www.genome.jp/kegg-bin/show_pathway?hit00670/hit:NTHI1065%09red/hit:NTHI1463%09red/hit:NTHI1686%09red/hit:NTHI1706%09red	0.4	NA	NA	0.215468
Quorum sensing	KEGG PATHWAY	hit02024	7	27	0.050522	0.117283	secA|yidC|qseC|trpE|oppC|oppB|aroG	http://www.genome.jp/kegg-bin/show_pathway?hit02024/hit:NTHI1289%09red/hit:NTHI1288%09red/hit:NTHI2015%09red/hit:NTHI1768%09red/hit:NTHI1175%09red/hit:NTHI1076%09red/hit:NTHI1587%09red	0.259259	NA	NA	0.215468
Phosphotransferase system (PTS)	KEGG PATHWAY	hit02060	3	6	0.0548933	0.123037	crr|ptsH|ptsI	http://www.genome.jp/kegg-bin/show_pathway?hit02060/hit:NTHI2020%09red/hit:NTHI2021%09red/hit:NTHI2022%09red	0.5	NA	NA	0.215468
Homologous recombination	KEGG PATHWAY	hit03440	7	28	0.0579175	0.125488	recJ|dnaX|recF|recD|recC|ssb|dnaN	http://www.genome.jp/kegg-bin/show_pathway?hit03440/hit:NTHI1165%09red/hit:NTHI1166%09red/hit:NTHI0356%09red/hit:NTHI1939%09red/hit:NTHI1646%09red/hit:NTHI1113%09red/hit:NTHI1385%09red	0.25	5	3	0.0579175
Purine metabolism	KEGG PATHWAY	hit00230	9	42	0.0676245	0.141793	gmk|nrdB|spoT|purA|purF|purE|purK|purN|purM	http://www.genome.jp/kegg-bin/show_pathway?hit00230/hit:NTHI1407%09red/hit:NTHI2054%09red/hit:NTHI2052%09red/hit:NTHI1704%09red/hit:NTHI1378%09red/hit:NTHI1425%09red/hit:NTHI1424%09red/hit:NTHI1962%09red/hit:NTHI1706%09red	0.214286	NA	NA	0.215468
Pyrimidine metabolism	KEGG PATHWAY	hit00240	6	25	0.0873939	0.177519	cdd|nrdB|pyrH|pyrD|dut|upp	http://www.genome.jp/kegg-bin/show_pathway?hit00240/hit:NTHI1816%09red/hit:NTHI1127%09red/hit:NTHI1745%09red/hit:NTHI1940%09red/hit:NTHI1962%09red/hit:NTHI1225%09red	0.24	NA	NA	0.215468
Nucleotide excision repair	KEGG PATHWAY	hit03420	3	8	0.0927179	0.182626	uvrD|mfd|uvrB	http://www.genome.jp/kegg-bin/show_pathway?hit03420/hit:NTHI1917%09red/hit:NTHI1906%09red/hit:NTHI1359%09red	0.375	NA	NA	0.215468
Amino sugar and nucleotide sugar metabolism	KEGG PATHWAY	hit00520	5	21	0.116764	0.216847	crr|murA|glgC|nagZ|pgi	http://www.genome.jp/kegg-bin/show_pathway?hit00520/hit:NTHI2020%09red/hit:NTHI1244%09red/hit:NTHI1475%09red/hit:NTHI1807%09red/hit:NTHI1132%09red	0.238095	6	2	0.0595571
Cysteine and methionine metabolism	KEGG PATHWAY	hit00270	5	21	0.116764	0.216847	ilvE|metK|mdh|serC|cysK	http://www.genome.jp/kegg-bin/show_pathway?hit00270/hit:NTHI1340%09red/hit:NTHI1335%09red/hit:NTHI1364%09red/hit:NTHI1269%09red/hit:NTHI1381%09red	0.238095	NA	NA	0.215468
Pentose phosphate pathway	KEGG PATHWAY	hit00030	4	16	0.138199	0.243228	deoC|fbp|pfkA|pgi	http://www.genome.jp/kegg-bin/show_pathway?hit00030/hit:NTHI1280%09red/hit:NTHI1475%09red/hit:NTHI1154%09red/hit:NTHI1394%09red	0.25	7	3	0.138199
Base excision repair	KEGG PATHWAY	hit03410	3	10	0.138453	0.243228	recJ|nth|mutM	http://www.genome.jp/kegg-bin/show_pathway?hit03410/hit:NTHI1996%09red/hit:NTHI1385%09red/hit:NTHI1118%09red	0.3	NA	NA	0.215468
Terpenoid backbone biosynthesis	KEGG PATHWAY	hit00900	3	11	0.163674	0.279968	dxs|ispH|ispA	http://www.genome.jp/kegg-bin/show_pathway?hit00900/hit:NTHI1182%09red/hit:NTHI1692%09red/hit:NTHI1691%09red	0.272727	NA	NA	0.215468
Pentose and glucuronate interconversions	KEGG PATHWAY	hit00040	2	6	0.191773	0.319621	xylA|xylB	http://www.genome.jp/kegg-bin/show_pathway?hit00040/hit:NTHI1276%09red/hit:NTHI1277%09red	0.333333	NA	NA	0.215468
Glycine, serine and threonine metabolism	KEGG PATHWAY	hit00260	4	19	0.200055	0.32509	trpB|ddc|trpA|serC	http://www.genome.jp/kegg-bin/show_pathway?hit00260/hit:NTHI1119%09red/hit:NTHI1335%09red/hit:NTHI1701%09red/hit:NTHI1702%09red	0.210526	NA	NA	0.215468
Fructose and mannose metabolism	KEGG PATHWAY	hit00051	3	13	0.217569	0.344926	xylA|fbp|pfkA	http://www.genome.jp/kegg-bin/show_pathway?hit00051/hit:NTHI1276%09red/hit:NTHI1154%09red/hit:NTHI1394%09red	0.230769	7	3	0.138199
Riboflavin metabolism	KEGG PATHWAY	hit00740	2	7	0.230881	0.357316	ribE|ribF	http://www.genome.jp/kegg-bin/show_pathway?hit00740/hit:NTHI1136%09red/hit:NTHI1429%09red	0.285714	NA	NA	0.215468
beta-Lactam resistance	KEGG PATHWAY	hit01501	3	14	0.245761	0.3715	oppC|oppB|nagZ	http://www.genome.jp/kegg-bin/show_pathway?hit01501/hit:NTHI1289%09red/hit:NTHI1288%09red/hit:NTHI1132%09red	0.214286	NA	NA	0.215468
Ubiquinone and other terpenoid-quinone biosynthesis	KEGG PATHWAY	hit00130	2	8	0.270426	0.390615	menB|menC	http://www.genome.jp/kegg-bin/show_pathway?hit00130/hit:NTHI1142%09red/hit:NTHI1141%09red	0.25	NA	NA	0.215468
Selenocompound metabolism	KEGG PATHWAY	hit00450	2	8	0.270426	0.390615	trxB|metG	http://www.genome.jp/kegg-bin/show_pathway?hit00450/hit:NTHI1327%09red/hit:NTHI1894%09red	0.25	NA	NA	0.215468
Protein export	KEGG PATHWAY	hit03060	3	16	0.303525	0.428608	secA|yidC|lspA	http://www.genome.jp/kegg-bin/show_pathway?hit03060/hit:NTHI1181%09red/hit:NTHI1076%09red/hit:NTHI1175%09red	0.1875	8	2	0.399391
Sulfur metabolism	KEGG PATHWAY	hit00920	2	9	0.309917	0.428608	dmsB|cysK	http://www.genome.jp/kegg-bin/show_pathway?hit00920/hit:NTHI1269%09red/hit:NTHI1206%09red	0.222222	NA	NA	0.215468
Thiamine metabolism	KEGG PATHWAY	hit00730	2	10	0.348957	0.472545	thiI|dxs	http://www.genome.jp/kegg-bin/show_pathway?hit00730/hit:NTHI1691%09red/hit:NTHI1694%09red	0.2	NA	NA	0.215468
DNA replication	KEGG PATHWAY	hit03030	3	19	0.390775	0.518376	dnaX|dnaN|ssb	http://www.genome.jp/kegg-bin/show_pathway?hit03030/hit:NTHI0356%09red/hit:NTHI1939%09red/hit:NTHI1166%09red	0.157895	5	3	0.0579175
Lipopolysaccharide biosynthesis	KEGG PATHWAY	hit00540	3	20	0.419383	0.541016	lpxA|rfaD|kdsA	http://www.genome.jp/kegg-bin/show_pathway?hit00540/hit:NTHI1222%09red/hit:NTHI1278%09red/hit:NTHI1576%09red	0.15	NA	NA	0.215468
Alanine, aspartate and glutamate metabolism	KEGG PATHWAY	hit00250	2	12	0.424489	0.541016	purA|purF	http://www.genome.jp/kegg-bin/show_pathway?hit00250/hit:NTHI1407%09red/hit:NTHI1378%09red	0.166667	NA	NA	0.215468
Arginine and proline metabolism	KEGG PATHWAY	hit00330	1	5	0.474987	0.574851	proB	http://www.genome.jp/kegg-bin/show_pathway?hit00330/hit:NTHI1066%09red	0.2	NA	NA	0.215468
Vitamin B6 metabolism	KEGG PATHWAY	hit00750	1	5	0.474987	0.574851	serC	http://www.genome.jp/kegg-bin/show_pathway?hit00750/hit:NTHI1335%09red	0.2	NA	NA	0.215468
Glyoxylate and dicarboxylate metabolism	KEGG PATHWAY	hit00630	2	14	0.495256	0.574851	mdh|purU	http://www.genome.jp/kegg-bin/show_pathway?hit00630/hit:NTHI1381%09red/hit:NTHI1463%09red	0.142857	NA	NA	0.215468
RNA degradation	KEGG PATHWAY	hit03018	2	14	0.495256	0.574851	pfkA|eno	http://www.genome.jp/kegg-bin/show_pathway?hit03018/hit:NTHI1103%09red/hit:NTHI1154%09red	0.142857	9	2	0.511895
Bacterial secretion system	KEGG PATHWAY	hit03070	2	14	0.495256	0.574851	secA|yidC	http://www.genome.jp/kegg-bin/show_pathway?hit03070/hit:NTHI1076%09red/hit:NTHI1175%09red	0.142857	8	2	0.399391
Galactose metabolism	KEGG PATHWAY	hit00052	1	6	0.528534	0.602714	pfkA	http://www.genome.jp/kegg-bin/show_pathway?hit00052/hit:NTHI1154%09red	0.166667	9	2	0.511895
Two-component system	KEGG PATHWAY	hit02020	4	34	0.55053	0.616974	qseC|pstS|dnaA|glnD	http://www.genome.jp/kegg-bin/show_pathway?hit02020/hit:NTHI2015%09red/hit:NTHI1774%09red/hit:NTHI2026%09red/hit:NTHI1167%09red	0.117647	NA	NA	0.215468
Nitrogen metabolism	KEGG PATHWAY	hit00910	1	7	0.576643	0.635284	nrfA	http://www.genome.jp/kegg-bin/show_pathway?hit00910/hit:NTHI1230%09red	0.142857	NA	NA	0.215468
Aminoacyl-tRNA biosynthesis	KEGG PATHWAY	hit00970	9	82	0.58953	0.638657	argS|ileS|pheS|glnS|leuS|pheT|valS|lysS|metG	http://www.genome.jp/kegg-bin/show_pathway?hit00970/hit:NTHI1090%09red/hit:NTHI1135%09red/hit:NTHI1760%09red/hit:NTHI1382%09red/hit:NTHI1894%09red/hit:NTHI1470%09red/hit:NTHI1625%09red/hit:NTHI1624%09red/hit:NTHI1812%09red	0.109756	NA	NA	0.215468
Histidine metabolism	KEGG PATHWAY	hit00340	1	9	0.658689	0.701882	hisC	http://www.genome.jp/kegg-bin/show_pathway?hit00340/hit:NTHI0601%09red	0.111111	NA	NA	0.215468
Glutathione metabolism	KEGG PATHWAY	hit00480	1	11	0.724895	0.75997	pepN	http://www.genome.jp/kegg-bin/show_pathway?hit00480/hit:NTHI1428%09red	0.0909091	NA	NA	0.215468
Pantothenate and CoA biosynthesis	KEGG PATHWAY	hit00770	1	12	0.753034	0.776939	ilvE	http://www.genome.jp/kegg-bin/show_pathway?hit00770/hit:NTHI1364%09red	0.0833333	NA	NA	0.215468
Cationic antimicrobial peptide (CAMP) resistance	KEGG PATHWAY	hit01503	1	13	0.778306	0.790467	lpxA	http://www.genome.jp/kegg-bin/show_pathway?hit01503/hit:NTHI1222%09red	0.0769231	NA	NA	0.215468
Ribosome	KEGG PATHWAY	hit03010	2	72	0.997008	0.997008	rpsI|rplY	http://www.genome.jp/kegg-bin/show_pathway?hit03010/hit:NTHI1410%09red/hit:NTHI1688%09red	0.0277778	NA	NA	0.215468

## Sheet: Chronic adaptive 
##Databases: KEGG PATHWAY
##Statistical test method: hypergeometric test / Fisher's exact test
##FDR correction method: Benjamini and Hochberg
#Term	Database	ID	Input number	Background number	P-Value	Corrected P-Value	Input	Hyperlink
Metabolic pathways	KEGG PATHWAY	hit01100	126	395	1.25268e-15	8.51825e-14	cdd|bioB|bioC|pta|lpdA|moeA|bioA|aceE|dmsB|bioF|hpt|alr|menB|menC|gmk|nagZ|fumC|folA|leuD|leuB|leuC|leuA|apt|pfkA|crr|hemH|upp|aroQ|mdh|dapB|dapD|hisC|kdsA|tyrA|aroG|proB|proA|nrdA|nrdB|folP|dld|murA|murC|murD|murE|murF|murG|folE|metF|metG|folC|ddc|metK|cysK|ribE|ribD|ribF|accB|pheA|lpxA|lpxC|lpxD|ispH|ispE|ispA|ppc|nrfA|fbp|htrB|moaE|moaC|moaA|pgi|pyrG|lldD|deoC|mraY|accD|pntB|accC|pntA|dut|suhB…	http://www.genome.jp/kegg-bin/show_pathway?hit01100/hit:NTHI1935%09red/hit:NTHI1934%09red/hit:NTHI1933%09red/hit:NTHI1931%09red/hit:NTHI2054%09red/hit:NTHI2052%09red/hit:NTHI1476%09red/hit:NTHI1223%09red/hit:NTHI1475%09red/hit:NTHI1378%09red/hit:NTHI1424%09red/hit:NTHI1374%09red/hit:NTHI1276%09red/hit:NTHI1277%09red/hit:NTHI1127%09red/hit:NTHI1278%09red/hit:NTHI1809%09red/hit:NTHI1808%09red/hit:N…
Biosynthesis of secondary metabolites	KEGG PATHWAY	hit01110	55	170	1.00294e-06	3.41001e-05	glgA|glgB|fbp|aroQ|purD|glgC|mdh|pgi|fumC|tyrA|dapB|purF|purE|aroG|purK|lpdA|trpD|trpE|purN|proA|menC|eno|trpB|accD|trpA|aceF|accC|hpt|menB|metK|aceE|hisC|leuD|leuB|leuC|cysK|leuA|dxs|hemH|malQ|purM|ilvE|ribE|ribD|pfkA|ribF|accB|pheA|aroA|sucA|sucC|ispH|sucD|ispE|ispA	http://www.genome.jp/kegg-bin/show_pathway?hit01110/hit:NTHI1935%09red/hit:NTHI1934%09red/hit:NTHI1933%09red/hit:NTHI1182%09red/hit:NTHI0601%09red/hit:NTHI1475%09red/hit:NTHI1378%09red/hit:NTHI1691%09red/hit:NTHI1313%09red/hit:NTHI1144%09red/hit:NTHI1145%09red/hit:NTHI1142%09red/hit:NTHI1702%09red/hit:NTHI1141%09red/hit:NTHI1160%09red/hit:NTHI1161%09red/hit:NTHI1162%09red/hit:NTHI1163%09red/hit:N…
Biosynthesis of antibiotics	KEGG PATHWAY	hit01130	43	124	4.39932e-06	9.97179e-05	aroQ|mdh|fbp|hisC|purD|dxs|pgi|aroA|tyrA|dapB|purF|purE|aroG|purK|lpdA|fumC|proB|proA|eno|trpB|accD|trpA|aceF|accC|trpE|purM|purN|suhB|cysK|trpD|serB|serC|ilvE|pfkA|accB|pheA|aceE|sucA|sucC|ispH|sucD|ispE|ispA	http://www.genome.jp/kegg-bin/show_pathway?hit01130/hit:NTHI1935%09red/hit:NTHI1934%09red/hit:NTHI1933%09red/hit:NTHI1182%09red/hit:NTHI0601%09red/hit:NTHI1475%09red/hit:NTHI1335%09red/hit:NTHI1378%09red/hit:NTHI1424%09red/hit:NTHI1313%09red/hit:NTHI1144%09red/hit:NTHI1145%09red/hit:NTHI1702%09red/hit:NTHI1692%09red/hit:NTHI1052%09red/hit:NTHI1108%09red/hit:NTHI1066%09red/hit:NTHI1434%09red/hit:N…
Pyruvate metabolism	KEGG PATHWAY	hit00620	14	28	0.000610921	0.0103857	ppc|mdh|leuA|accD|gloB|dld|aceF|pta|fumC|lldD|accC|lpdA|accB|aceE	http://www.genome.jp/kegg-bin/show_pathway?hit00620/hit:NTHI1160%09red/hit:NTHI1935%09red/hit:NTHI1934%09red/hit:NTHI1403%09red/hit:NTHI1904%09red/hit:NTHI1933%09red/hit:NTHI1381%09red/hit:NTHI1952%09red/hit:NTHI1896%09red/hit:NTHI1749%09red/hit:NTHI1374%09red/hit:NTHI1144%09red/hit:NTHI1145%09red/hit:NTHI2049%09red
Carbon metabolism	KEGG PATHWAY	hit01200	21	60	0.00133938	0.0182155	ppc|accB|eno|fbp|cysK|aceE|accD|sucD|aceF|pta|pgi|sucA|sucC|serB|accC|mdh|metF|fumC|lpdA|pfkA|serC	http://www.genome.jp/kegg-bin/show_pathway?hit01200/hit:NTHI1935%09red/hit:NTHI1934%09red/hit:NTHI1403%09red/hit:NTHI1367%09red/hit:NTHI1904%09red/hit:NTHI1103%09red/hit:NTHI1368%09red/hit:NTHI1749%09red/hit:NTHI1269%09red/hit:NTHI1192%09red/hit:NTHI1381%09red/hit:NTHI1475%09red/hit:NTHI1335%09red/hit:NTHI1394%09red/hit:NTHI1933%09red/hit:NTHI1374%09red/hit:NTHI1144%09red/hit:NTHI1145%09red/hit:N…
Starch and sucrose metabolism	KEGG PATHWAY	hit00500	7	9	0.00262207	0.0246032	crr|glgA|glgB|glgC|malQ|glgX|pgi	http://www.genome.jp/kegg-bin/show_pathway?hit00500/hit:NTHI2020%09red/hit:NTHI1475%09red/hit:NTHI1809%09red/hit:NTHI1808%09red/hit:NTHI1810%09red/hit:NTHI1807%09red/hit:NTHI1806%09red
Phenylalanine, tyrosine and tryptophan biosynthesis	KEGG PATHWAY	hit00400	10	19	0.00279943	0.0246032	aroQ|pheA|hisC|trpB|trpA|trpD|trpE|aroA|tyrA|aroG	http://www.genome.jp/kegg-bin/show_pathway?hit00400/hit:NTHI1768%09red/hit:NTHI1764%09red/hit:NTHI1701%09red/hit:NTHI1587%09red/hit:NTHI1462%09red/hit:NTHI1833%09red/hit:NTHI1313%09red/hit:NTHI0601%09red/hit:NTHI1143%09red/hit:NTHI1702%09red
Biosynthesis of amino acids	KEGG PATHWAY	hit01230	25	84	0.00313124	0.0246032	aroQ|dapB|dapD|hisC|aroA|tyrA|aroG|eno|proB|proA|trpB|trpA|trpD|trpE|metK|leuD|leuB|leuC|cysK|leuA|serB|serC|ilvE|pfkA|pheA	http://www.genome.jp/kegg-bin/show_pathway?hit01230/hit:NTHI1335%09red/hit:NTHI1313%09red/hit:NTHI1143%09red/hit:NTHI1160%09red/hit:NTHI1161%09red/hit:NTHI1162%09red/hit:NTHI1066%09red/hit:NTHI1103%09red/hit:NTHI0601%09red/hit:NTHI1926%09red/hit:NTHI1192%09red/hit:NTHI1587%09red/hit:NTHI1462%09red/hit:NTHI1621%09red/hit:NTHI1154%09red/hit:NTHI1406%09red/hit:NTHI1340%09red/hit:NTHI1768%09red/hit:N…
Peptidoglycan biosynthesis	KEGG PATHWAY	hit00550	9	16	0.00325631	0.0246032	mraY|murA|dacB|murC|murD|murE|murF|murG|mrcB	http://www.genome.jp/kegg-bin/show_pathway?hit00550/hit:NTHI2031%09red/hit:NTHI1655%09red/hit:NTHI1301%09red/hit:NTHI1300%09red/hit:NTHI1244%09red/hit:NTHI1302%09red/hit:NTHI1303%09red/hit:NTHI1305%09red/hit:NTHI1307%09red
Microbial metabolism in diverse environments	KEGG PATHWAY	hit01120	27	96	0.00418632	0.0268285	ppc|nrfA|mdh|fbp|dapD|pta|pgi|dapB|aceE|lpdA|eno|dld|accD|aceF|accC|accB|metF|ddc|cysK|serB|serC|pfkA|sucA|sucC|sucD|fumC|mgsA	http://www.genome.jp/kegg-bin/show_pathway?hit01120/hit:NTHI1935%09red/hit:NTHI1934%09red/hit:NTHI1933%09red/hit:NTHI1931%09red/hit:NTHI1475%09red/hit:NTHI1335%09red/hit:NTHI1230%09red/hit:NTHI1374%09red/hit:NTHI1144%09red/hit:NTHI1145%09red/hit:NTHI1103%09red/hit:NTHI1394%09red/hit:NTHI1964%09red/hit:NTHI1904%09red/hit:NTHI1192%09red/hit:NTHI1686%09red/hit:NTHI1154%09red/hit:NTHI1406%09red/hit:N…
ABC transporters	KEGG PATHWAY	hit02010	25	87	0.00460731	0.0268285	artQ|artP|lolE|lolD|pstB|artM|potB|potA|potC|cydC|cydD|thiQ|thiP|cbiM|modB|modC|oppF|ccmD|ccmA|ccmB|pstS|modA|dppD|oppC|oppB	http://www.genome.jp/kegg-bin/show_pathway?hit02010/hit:NTHI1326%09red/hit:NTHI1186%09red/hit:NTHI1187%09red/hit:NTHI1999%09red/hit:NTHI1998%09red/hit:NTHI1253%09red/hit:NTHI1354%09red/hit:NTHI1256%09red/hit:NTHI1254%09red/hit:NTHI1774%09red/hit:NTHI1777%09red/hit:NTHI1821%09red/hit:NTHI1820%09red/hit:NTHI1822%09red/hit:NTHI2000%09red/hit:NTHI1345%09red/hit:NTHI1586%09red/hit:NTHI1585%09red/hit:N…
Citrate cycle (TCA cycle)	KEGG PATHWAY	hit00020	8	14	0.00512898	0.0268285	mdh|aceF|aceE|fumC|sucA|sucC|sucD|lpdA	http://www.genome.jp/kegg-bin/show_pathway?hit00020/hit:NTHI1935%09red/hit:NTHI1934%09red/hit:NTHI1933%09red/hit:NTHI1367%09red/hit:NTHI1368%09red/hit:NTHI1381%09red/hit:NTHI1749%09red/hit:NTHI1964%09red
Propanoate metabolism	KEGG PATHWAY	hit00640	8	14	0.00512898	0.0268285	accC|accD|lpdA|pta|accB|sucC|sucD|mgsA	http://www.genome.jp/kegg-bin/show_pathway?hit00640/hit:NTHI1935%09red/hit:NTHI1367%09red/hit:NTHI1931%09red/hit:NTHI1368%09red/hit:NTHI1374%09red/hit:NTHI1144%09red/hit:NTHI1145%09red/hit:NTHI1904%09red
Glycolysis / Gluconeogenesis	KEGG PATHWAY	hit00010	8	18	0.0155647	0.0707353	crr|fbp|aceF|aceE|eno|lpdA|pgi|pfkA	http://www.genome.jp/kegg-bin/show_pathway?hit00010/hit:NTHI1935%09red/hit:NTHI1934%09red/hit:NTHI1933%09red/hit:NTHI2020%09red/hit:NTHI1103%09red/hit:NTHI1475%09red/hit:NTHI1394%09red/hit:NTHI1154%09red
Mismatch repair	KEGG PATHWAY	hit03430	9	22	0.0156034	0.0707353	recJ|uvrD|ligA|dnaX|sbcB|xseB|ssb|holA|dnaN	http://www.genome.jp/kegg-bin/show_pathway?hit03430/hit:NTHI1693%09red/hit:NTHI1780%09red/hit:NTHI1352%09red/hit:NTHI1166%09red/hit:NTHI1092%09red/hit:NTHI1359%09red/hit:NTHI1385%09red/hit:NTHI1939%09red/hit:NTHI0356%09red
Methane metabolism	KEGG PATHWAY	hit00680	8	19	0.0196479	0.0806702	ppc|mdh|fbp|pta|eno|serB|serC|pfkA	http://www.genome.jp/kegg-bin/show_pathway?hit00680/hit:NTHI1403%09red/hit:NTHI1103%09red/hit:NTHI1192%09red/hit:NTHI1381%09red/hit:NTHI1335%09red/hit:NTHI1394%09red/hit:NTHI1374%09red/hit:NTHI1154%09red
C5-Branched dibasic acid metabolism	KEGG PATHWAY	hit00660	5	8	0.020519	0.0806702	leuD|sucC|leuB|leuC|sucD	http://www.genome.jp/kegg-bin/show_pathway?hit00660/hit:NTHI1368%09red/hit:NTHI1162%09red/hit:NTHI1163%09red/hit:NTHI1367%09red/hit:NTHI1161%09red
Vancomycin resistance	KEGG PATHWAY	hit01502	4	5	0.0220449	0.0806702	murG|alr|murF|mraY	http://www.genome.jp/kegg-bin/show_pathway?hit01502/hit:NTHI1476%09red/hit:NTHI1301%09red/hit:NTHI1302%09red/hit:NTHI1305%09red
Biotin metabolism	KEGG PATHWAY	hit00780	6	12	0.0236908	0.0806702	bioB|bioC|bioA|bioF|fabZ|fabB	http://www.genome.jp/kegg-bin/show_pathway?hit00780/hit:NTHI1579%09red/hit:NTHI1582%09red/hit:NTHI1600%09red/hit:NTHI1580%09red/hit:NTHI1223%09red/hit:NTHI1188%09red
Purine metabolism	KEGG PATHWAY	hit00230	13	42	0.0237265	0.0806702	gmk|nrdA|nrdB|spoT|apt|hpt|purA|purF|purE|purD|purK|purN|purM	http://www.genome.jp/kegg-bin/show_pathway?hit00230/hit:NTHI1407%09red/hit:NTHI2054%09red/hit:NTHI1052%09red/hit:NTHI2052%09red/hit:NTHI1961%09red/hit:NTHI1704%09red/hit:NTHI1378%09red/hit:NTHI1321%09red/hit:NTHI1425%09red/hit:NTHI1424%09red/hit:NTHI1962%09red/hit:NTHI1938%09red/hit:NTHI1706%09red
Pyrimidine metabolism	KEGG PATHWAY	hit00240	9	25	0.0283699	0.0913111	cdd|nrdA|nrdB|pyrH|pyrG|pyrF|pyrD|dut|upp	http://www.genome.jp/kegg-bin/show_pathway?hit00240/hit:NTHI1127%09red/hit:NTHI1238%09red/hit:NTHI1944%09red/hit:NTHI1225%09red/hit:NTHI1745%09red/hit:NTHI1940%09red/hit:NTHI1961%09red/hit:NTHI1962%09red/hit:NTHI1816%09red
Folate biosynthesis	KEGG PATHWAY	hit00790	8	21	0.0299984	0.0913111	folP|moaE|moaC|moaA|folE|moeA|folA|folC	http://www.genome.jp/kegg-bin/show_pathway?hit00790/hit:NTHI1065%09red/hit:NTHI1903%09red/hit:NTHI1663%09red/hit:NTHI1978%09red/hit:NTHI1974%09red/hit:NTHI1977%09red/hit:NTHI1683%09red/hit:NTHI1682%09red
Fatty acid biosynthesis	KEGG PATHWAY	hit00061	6	13	0.0308846	0.0913111	accD|accC|fabZ|fabA|fabB|accB	http://www.genome.jp/kegg-bin/show_pathway?hit00061/hit:NTHI1649%09red/hit:NTHI1904%09red/hit:NTHI1600%09red/hit:NTHI1223%09red/hit:NTHI1144%09red/hit:NTHI1145%09red
Phosphotransferase system (PTS)	KEGG PATHWAY	hit02060	4	6	0.0329857	0.0934594	crr|ptsH|ptsI|ptsN	http://www.genome.jp/kegg-bin/show_pathway?hit02060/hit:NTHI2020%09red/hit:NTHI2021%09red/hit:NTHI2022%09red/hit:NTHI1315%09red
Fatty acid metabolism	KEGG PATHWAY	hit01212	6	14	0.0393699	0.104999	accD|accC|fabZ|fabA|fabB|accB	http://www.genome.jp/kegg-bin/show_pathway?hit01212/hit:NTHI1649%09red/hit:NTHI1904%09red/hit:NTHI1600%09red/hit:NTHI1223%09red/hit:NTHI1144%09red/hit:NTHI1145%09red
Quorum sensing	KEGG PATHWAY	hit02024	9	27	0.0401466	0.104999	secA|yidC|qseC|aroG|trpE|oppC|oppB|oppF|ribD	http://www.genome.jp/kegg-bin/show_pathway?hit02024/hit:NTHI1115%09red/hit:NTHI1288%09red/hit:NTHI2015%09red/hit:NTHI1768%09red/hit:NTHI1175%09red/hit:NTHI1076%09red/hit:NTHI1286%09red/hit:NTHI1289%09red/hit:NTHI1587%09red
Homologous recombination	KEGG PATHWAY	hit03440	9	28	0.0471229	0.11868	recJ|recB|dnaX|recF|recD|recC|ssb|holA|dnaN	http://www.genome.jp/kegg-bin/show_pathway?hit03440/hit:NTHI1165%09red/hit:NTHI1166%09red/hit:NTHI1092%09red/hit:NTHI1644%09red/hit:NTHI1939%09red/hit:NTHI1646%09red/hit:NTHI1113%09red/hit:NTHI1385%09red/hit:NTHI0356%09red
Nucleotide excision repair	KEGG PATHWAY	hit03420	4	8	0.0627824	0.148353	uvrD|mfd|ligA|uvrB	http://www.genome.jp/kegg-bin/show_pathway?hit03420/hit:NTHI1917%09red/hit:NTHI1906%09red/hit:NTHI1352%09red/hit:NTHI1359%09red
Valine, leucine and isoleucine biosynthesis	KEGG PATHWAY	hit00290	5	12	0.0632681	0.148353	ilvE|leuD|leuB|leuC|leuA	http://www.genome.jp/kegg-bin/show_pathway?hit00290/hit:NTHI1160%09red/hit:NTHI1161%09red/hit:NTHI1162%09red/hit:NTHI1163%09red/hit:NTHI1364%09red
2-Oxocarboxylic acid metabolism	KEGG PATHWAY	hit01210	5	14	0.0954921	0.199678	ilvE|leuD|leuB|leuC|leuA	http://www.genome.jp/kegg-bin/show_pathway?hit01210/hit:NTHI1160%09red/hit:NTHI1161%09red/hit:NTHI1162%09red/hit:NTHI1163%09red/hit:NTHI1364%09red
Sulfur relay system	KEGG PATHWAY	hit04122	5	14	0.0954921	0.199678	moeB|thiI|moaC|moaE|moaA	http://www.genome.jp/kegg-bin/show_pathway?hit04122/hit:NTHI1681%09red/hit:NTHI1978%09red/hit:NTHI1977%09red/hit:NTHI1694%09red/hit:NTHI1974%09red
Glycine, serine and threonine metabolism	KEGG PATHWAY	hit00260	6	19	0.102394	0.199678	trpB|trpA|lpdA|serB|serC|ddc	http://www.genome.jp/kegg-bin/show_pathway?hit00260/hit:NTHI1935%09red/hit:NTHI1119%09red/hit:NTHI1192%09red/hit:NTHI1335%09red/hit:NTHI1701%09red/hit:NTHI1702%09red
Lysine biosynthesis	KEGG PATHWAY	hit00300	4	10	0.102776	0.199678	dapB|dapD|murF|murE	http://www.genome.jp/kegg-bin/show_pathway?hit00300/hit:NTHI1300%09red/hit:NTHI1406%09red/hit:NTHI1621%09red/hit:NTHI1301%09red
One carbon pool by folate	KEGG PATHWAY	hit00670	4	10	0.102776	0.199678	folA|metF|purN|purU	http://www.genome.jp/kegg-bin/show_pathway?hit00670/hit:NTHI1065%09red/hit:NTHI1463%09red/hit:NTHI1686%09red/hit:NTHI1706%09red
Base excision repair	KEGG PATHWAY	hit03410	4	10	0.102776	0.199678	recJ|nth|ligA|mutM	http://www.genome.jp/kegg-bin/show_pathway?hit03410/hit:NTHI1118%09red/hit:NTHI1996%09red/hit:NTHI1385%09red/hit:NTHI1352%09red
Lipopolysaccharide biosynthesis	KEGG PATHWAY	hit00540	6	20	0.119081	0.22493	htrB|lpxA|lpxC|lpxD|kdsA|rfaD	http://www.genome.jp/kegg-bin/show_pathway?hit00540/hit:NTHI1082%09red/hit:NTHI1278%09red/hit:NTHI1606%09red/hit:NTHI1576%09red/hit:NTHI1312%09red/hit:NTHI1222%09red
Terpenoid backbone biosynthesis	KEGG PATHWAY	hit00900	4	11	0.12622	0.231972	ispE|dxs|ispH|ispA	http://www.genome.jp/kegg-bin/show_pathway?hit00900/hit:NTHI1182%09red/hit:NTHI1692%09red/hit:NTHI1691%09red/hit:NTHI1434%09red
Riboflavin metabolism	KEGG PATHWAY	hit00740	3	7	0.136076	0.243505	ribE|ribD|ribF	http://www.genome.jp/kegg-bin/show_pathway?hit00740/hit:NTHI1115%09red/hit:NTHI1136%09red/hit:NTHI1429%09red
DNA replication	KEGG PATHWAY	hit03030	5	19	0.203753	0.34423	dnaX|dnaN|ligA|holA|ssb	http://www.genome.jp/kegg-bin/show_pathway?hit03030/hit:NTHI1092%09red/hit:NTHI0356%09red/hit:NTHI1939%09red/hit:NTHI1352%09red/hit:NTHI1166%09red
RNA degradation	KEGG PATHWAY	hit03018	4	14	0.20755	0.34423	dnaK|rhlB|pfkA|eno	http://www.genome.jp/kegg-bin/show_pathway?hit03018/hit:NTHI1103%09red/hit:NTHI1057%09red/hit:NTHI1154%09red/hit:NTHI1929%09red
beta-Lactam resistance	KEGG PATHWAY	hit01501	4	14	0.20755	0.34423	oppC|oppB|nagZ|oppF	http://www.genome.jp/kegg-bin/show_pathway?hit01501/hit:NTHI1289%09red/hit:NTHI1288%09red/hit:NTHI1132%09red/hit:NTHI1286%09red
Arginine and proline metabolism	KEGG PATHWAY	hit00330	2	5	0.234783	0.380125	proB|proA	http://www.genome.jp/kegg-bin/show_pathway?hit00330/hit:NTHI1926%09red/hit:NTHI1066%09red
Amino sugar and nucleotide sugar metabolism	KEGG PATHWAY	hit00520	5	21	0.255287	0.394534	crr|murA|glgC|nagZ|pgi	http://www.genome.jp/kegg-bin/show_pathway?hit00520/hit:NTHI2020%09red/hit:NTHI1244%09red/hit:NTHI1475%09red/hit:NTHI1807%09red/hit:NTHI1132%09red
Cysteine and methionine metabolism	KEGG PATHWAY	hit00270	5	21	0.255287	0.394534	ilvE|metK|mdh|serC|cysK	http://www.genome.jp/kegg-bin/show_pathway?hit00270/hit:NTHI1340%09red/hit:NTHI1335%09red/hit:NTHI1364%09red/hit:NTHI1269%09red/hit:NTHI1381%09red
Pentose phosphate pathway	KEGG PATHWAY	hit00030	4	16	0.268241	0.405342	deoC|fbp|pfkA|pgi	http://www.genome.jp/kegg-bin/show_pathway?hit00030/hit:NTHI1280%09red/hit:NTHI1475%09red/hit:NTHI1154%09red/hit:NTHI1394%09red
Pentose and glucuronate interconversions	KEGG PATHWAY	hit00040	2	6	0.287228	0.424598	xylA|xylB	http://www.genome.jp/kegg-bin/show_pathway?hit00040/hit:NTHI1276%09red/hit:NTHI1277%09red
Fructose and mannose metabolism	KEGG PATHWAY	hit00051	3	13	0.357617	0.517403	xylA|fbp|pfkA	http://www.genome.jp/kegg-bin/show_pathway?hit00051/hit:NTHI1276%09red/hit:NTHI1154%09red/hit:NTHI1394%09red
Ubiquinone and other terpenoid-quinone biosynthesis	KEGG PATHWAY	hit00130	2	8	0.390045	0.527893	menB|menC	http://www.genome.jp/kegg-bin/show_pathway?hit00130/hit:NTHI1142%09red/hit:NTHI1141%09red
Selenocompound metabolism	KEGG PATHWAY	hit00450	2	8	0.390045	0.527893	trxB|metG	http://www.genome.jp/kegg-bin/show_pathway?hit00450/hit:NTHI1327%09red/hit:NTHI1894%09red
Aminoacyl-tRNA biosynthesis	KEGG PATHWAY	hit00970	14	82	0.392418	0.527893	tyrS|glyS|glyQ|argS|ileS|asnS|pheS|glnS|metG|pheT|valS|lysS|thrS|leuS	http://www.genome.jp/kegg-bin/show_pathway?hit00970/hit:NTHI1432%09red/hit:NTHI1098%09red/hit:NTHI1090%09red/hit:NTHI1135%09red/hit:NTHI1093%09red/hit:NTHI1760%09red/hit:NTHI1382%09red/hit:NTHI1797%09red/hit:NTHI1894%09red/hit:NTHI1470%09red/hit:NTHI1625%09red/hit:NTHI1624%09red/hit:NTHI1812%09red/hit:NTHI1615%09red
Glyoxylate and dicarboxylate metabolism	KEGG PATHWAY	hit00630	3	14	0.39592	0.527893	mdh|lpdA|purU	http://www.genome.jp/kegg-bin/show_pathway?hit00630/hit:NTHI1381%09red/hit:NTHI1463%09red/hit:NTHI1935%09red
Nicotinate and nicotinamide metabolism	KEGG PATHWAY	hit00760	2	9	0.439023	0.554364	pntB|pntA	http://www.genome.jp/kegg-bin/show_pathway?hit00760/hit:NTHI1802%09red/hit:NTHI1801%09red
Sulfur metabolism	KEGG PATHWAY	hit00920	2	9	0.439023	0.554364	dmsB|cysK	http://www.genome.jp/kegg-bin/show_pathway?hit00920/hit:NTHI1269%09red/hit:NTHI1206%09red
Two-component system	KEGG PATHWAY	hit02020	6	34	0.44023	0.554364	pstS|phoR|qseC|glnD|dnaA|phoB	http://www.genome.jp/kegg-bin/show_pathway?hit02020/hit:NTHI1779%09red/hit:NTHI1778%09red/hit:NTHI2015%09red/hit:NTHI1167%09red/hit:NTHI1774%09red/hit:NTHI2026%09red
Protein export	KEGG PATHWAY	hit03060	3	16	0.470374	0.581553	secA|yidC|lspA	http://www.genome.jp/kegg-bin/show_pathway?hit03060/hit:NTHI1181%09red/hit:NTHI1076%09red/hit:NTHI1175%09red
Thiamine metabolism	KEGG PATHWAY	hit00730	2	10	0.485774	0.589869	thiI|dxs	http://www.genome.jp/kegg-bin/show_pathway?hit00730/hit:NTHI1691%09red/hit:NTHI1694%09red
Pantothenate and CoA biosynthesis	KEGG PATHWAY	hit00770	2	12	0.571626	0.640076	ilvE|coaE	http://www.genome.jp/kegg-bin/show_pathway?hit00770/hit:NTHI1055%09red/hit:NTHI1364%09red
Alanine, aspartate and glutamate metabolism	KEGG PATHWAY	hit00250	2	12	0.571626	0.640076	purA|purF	http://www.genome.jp/kegg-bin/show_pathway?hit00250/hit:NTHI1407%09red/hit:NTHI1378%09red
Lysine degradation	KEGG PATHWAY	hit00310	1	5	0.574186	0.640076	lpdA	http://www.genome.jp/kegg-bin/show_pathway?hit00310/hit:NTHI1935%09red
Tryptophan metabolism	KEGG PATHWAY	hit00380	1	5	0.574186	0.640076	lpdA	http://www.genome.jp/kegg-bin/show_pathway?hit00380/hit:NTHI1935%09red
Vitamin B6 metabolism	KEGG PATHWAY	hit00750	1	5	0.574186	0.640076	serC	http://www.genome.jp/kegg-bin/show_pathway?hit00750/hit:NTHI1335%09red
Galactose metabolism	KEGG PATHWAY	hit00052	1	6	0.630753	0.691794	pfkA	http://www.genome.jp/kegg-bin/show_pathway?hit00052/hit:NTHI1154%09red
Bacterial secretion system	KEGG PATHWAY	hit03070	2	14	0.646617	0.697936	secA|yidC	http://www.genome.jp/kegg-bin/show_pathway?hit03070/hit:NTHI1076%09red/hit:NTHI1175%09red
Nitrogen metabolism	KEGG PATHWAY	hit00910	1	7	0.679828	0.722317	nrfA	http://www.genome.jp/kegg-bin/show_pathway?hit00910/hit:NTHI1230%09red
Histidine metabolism	KEGG PATHWAY	hit00340	1	9	0.759329	0.794375	hisC	http://www.genome.jp/kegg-bin/show_pathway?hit00340/hit:NTHI0601%09red
Glutathione metabolism	KEGG PATHWAY	hit00480	1	11	0.81914	0.843962	pepN	http://www.genome.jp/kegg-bin/show_pathway?hit00480/hit:NTHI1428%09red
Cationic antimicrobial peptide (CAMP) resistance	KEGG PATHWAY	hit01503	1	13	0.864125	0.877022	lpxA	http://www.genome.jp/kegg-bin/show_pathway?hit01503/hit:NTHI1222%09red
Ribosome	KEGG PATHWAY	hit03010	7	72	0.916363	0.916363	rpsB|rpsA|rplY|rpsO|rplT|rpsI|rplM	http://www.genome.jp/kegg-bin/show_pathway?hit03010/hit:NTHI1410%09red/hit:NTHI1643%09red/hit:NTHI1080%09red/hit:NTHI1652%09red/hit:NTHI1688%09red/hit:NTHI1687%09red/hit:NTHI1948%09red
Term	Database	ID	Input number	Background number	P-Value	Corrected P-Value	Input	Hyperlink	Enrich_ratio	Cluster	Cluster_size	Cluster_P-Value_median
Metabolic pathways	KEGG PATHWAY	hit01100	126	395	1.25268e-15	8.51825e-14	cdd|bioB|bioC|pta|lpdA|moeA|bioA|aceE|dmsB|bioF|hpt|alr|menB|menC|gmk|nagZ|fumC|folA|leuD|leuB|leuC|leuA|apt|pfkA|crr|hemH|upp|aroQ|mdh|dapB|dapD|hisC|kdsA|tyrA|aroG|proB|proA|nrdA|nrdB|folP|dld|murA|murC|murD|murE|murF|murG|folE|metF|metG|folC|ddc|metK|cysK|ribE|ribD|ribF|accB|pheA|lpxA|lpxC|lpxD|ispH|ispE|ispA|ppc|nrfA|fbp|htrB|moaE|moaC|moaA|pgi|pyrG|lldD|deoC|mraY|accD|pntB|accC|pntA|dut|suhB…	http://www.genome.jp/kegg-bin/show_pathway?hit01100/hit:NTHI1935%09red/hit:NTHI1934%09red/hit:NTHI1933%09red/hit:NTHI1931%09red/hit:NTHI2054%09red/hit:NTHI2052%09red/hit:NTHI1476%09red/hit:NTHI1223%09red/hit:NTHI1475%09red/hit:NTHI1378%09red/hit:NTHI1424%09red/hit:NTHI1374%09red/hit:NTHI1276%09red/hit:NTHI1277%09red/hit:NTHI1127%09red/hit:NTHI1278%09red/hit:NTHI1809%09red/hit:NTHI1808%09red/hit:N…	0.318987	1	5	4.39932e-06
Biosynthesis of secondary metabolites	KEGG PATHWAY	hit01110	55	170	1.00294e-06	3.41001e-05	glgA|glgB|fbp|aroQ|purD|glgC|mdh|pgi|fumC|tyrA|dapB|purF|purE|aroG|purK|lpdA|trpD|trpE|purN|proA|menC|eno|trpB|accD|trpA|aceF|accC|hpt|menB|metK|aceE|hisC|leuD|leuB|leuC|cysK|leuA|dxs|hemH|malQ|purM|ilvE|ribE|ribD|pfkA|ribF|accB|pheA|aroA|sucA|sucC|ispH|sucD|ispE|ispA	http://www.genome.jp/kegg-bin/show_pathway?hit01110/hit:NTHI1935%09red/hit:NTHI1934%09red/hit:NTHI1933%09red/hit:NTHI1182%09red/hit:NTHI0601%09red/hit:NTHI1475%09red/hit:NTHI1378%09red/hit:NTHI1691%09red/hit:NTHI1313%09red/hit:NTHI1144%09red/hit:NTHI1145%09red/hit:NTHI1142%09red/hit:NTHI1702%09red/hit:NTHI1141%09red/hit:NTHI1160%09red/hit:NTHI1161%09red/hit:NTHI1162%09red/hit:NTHI1163%09red/hit:N…	0.323529	1	5	4.39932e-06
Biosynthesis of antibiotics	KEGG PATHWAY	hit01130	43	124	4.39932e-06	9.97179e-05	aroQ|mdh|fbp|hisC|purD|dxs|pgi|aroA|tyrA|dapB|purF|purE|aroG|purK|lpdA|fumC|proB|proA|eno|trpB|accD|trpA|aceF|accC|trpE|purM|purN|suhB|cysK|trpD|serB|serC|ilvE|pfkA|accB|pheA|aceE|sucA|sucC|ispH|sucD|ispE|ispA	http://www.genome.jp/kegg-bin/show_pathway?hit01130/hit:NTHI1935%09red/hit:NTHI1934%09red/hit:NTHI1933%09red/hit:NTHI1182%09red/hit:NTHI0601%09red/hit:NTHI1475%09red/hit:NTHI1335%09red/hit:NTHI1378%09red/hit:NTHI1424%09red/hit:NTHI1313%09red/hit:NTHI1144%09red/hit:NTHI1145%09red/hit:NTHI1702%09red/hit:NTHI1692%09red/hit:NTHI1052%09red/hit:NTHI1108%09red/hit:NTHI1066%09red/hit:NTHI1434%09red/hit:N…	0.346774	1	5	4.39932e-06
Pyruvate metabolism	KEGG PATHWAY	hit00620	14	28	0.000610921	0.0103857	ppc|mdh|leuA|accD|gloB|dld|aceF|pta|fumC|lldD|accC|lpdA|accB|aceE	http://www.genome.jp/kegg-bin/show_pathway?hit00620/hit:NTHI1160%09red/hit:NTHI1935%09red/hit:NTHI1934%09red/hit:NTHI1403%09red/hit:NTHI1904%09red/hit:NTHI1933%09red/hit:NTHI1381%09red/hit:NTHI1952%09red/hit:NTHI1896%09red/hit:NTHI1749%09red/hit:NTHI1374%09red/hit:NTHI1144%09red/hit:NTHI1145%09red/hit:NTHI2049%09red	0.5	2	5	0.00418632
Carbon metabolism	KEGG PATHWAY	hit01200	21	60	0.00133938	0.0182155	ppc|accB|eno|fbp|cysK|aceE|accD|sucD|aceF|pta|pgi|sucA|sucC|serB|accC|mdh|metF|fumC|lpdA|pfkA|serC	http://www.genome.jp/kegg-bin/show_pathway?hit01200/hit:NTHI1935%09red/hit:NTHI1934%09red/hit:NTHI1403%09red/hit:NTHI1367%09red/hit:NTHI1904%09red/hit:NTHI1103%09red/hit:NTHI1368%09red/hit:NTHI1749%09red/hit:NTHI1269%09red/hit:NTHI1192%09red/hit:NTHI1381%09red/hit:NTHI1475%09red/hit:NTHI1335%09red/hit:NTHI1394%09red/hit:NTHI1933%09red/hit:NTHI1374%09red/hit:NTHI1144%09red/hit:NTHI1145%09red/hit:N…	0.35	2	5	0.00418632
Starch and sucrose metabolism	KEGG PATHWAY	hit00500	7	9	0.00262207	0.0246032	crr|glgA|glgB|glgC|malQ|glgX|pgi	http://www.genome.jp/kegg-bin/show_pathway?hit00500/hit:NTHI2020%09red/hit:NTHI1475%09red/hit:NTHI1809%09red/hit:NTHI1808%09red/hit:NTHI1810%09red/hit:NTHI1807%09red/hit:NTHI1806%09red	0.777778	NA	NA	0.20755
Phenylalanine, tyrosine and tryptophan biosynthesis	KEGG PATHWAY	hit00400	10	19	0.00279943	0.0246032	aroQ|pheA|hisC|trpB|trpA|trpD|trpE|aroA|tyrA|aroG	http://www.genome.jp/kegg-bin/show_pathway?hit00400/hit:NTHI1768%09red/hit:NTHI1764%09red/hit:NTHI1701%09red/hit:NTHI1587%09red/hit:NTHI1462%09red/hit:NTHI1833%09red/hit:NTHI1313%09red/hit:NTHI0601%09red/hit:NTHI1143%09red/hit:NTHI1702%09red	0.526316	1	5	4.39932e-06
Biosynthesis of amino acids	KEGG PATHWAY	hit01230	25	84	0.00313124	0.0246032	aroQ|dapB|dapD|hisC|aroA|tyrA|aroG|eno|proB|proA|trpB|trpA|trpD|trpE|metK|leuD|leuB|leuC|cysK|leuA|serB|serC|ilvE|pfkA|pheA	http://www.genome.jp/kegg-bin/show_pathway?hit01230/hit:NTHI1335%09red/hit:NTHI1313%09red/hit:NTHI1143%09red/hit:NTHI1160%09red/hit:NTHI1161%09red/hit:NTHI1162%09red/hit:NTHI1066%09red/hit:NTHI1103%09red/hit:NTHI0601%09red/hit:NTHI1926%09red/hit:NTHI1192%09red/hit:NTHI1587%09red/hit:NTHI1462%09red/hit:NTHI1621%09red/hit:NTHI1154%09red/hit:NTHI1406%09red/hit:NTHI1340%09red/hit:NTHI1768%09red/hit:N…	0.297619	1	5	4.39932e-06
Peptidoglycan biosynthesis	KEGG PATHWAY	hit00550	9	16	0.00325631	0.0246032	mraY|murA|dacB|murC|murD|murE|murF|murG|mrcB	http://www.genome.jp/kegg-bin/show_pathway?hit00550/hit:NTHI2031%09red/hit:NTHI1655%09red/hit:NTHI1301%09red/hit:NTHI1300%09red/hit:NTHI1244%09red/hit:NTHI1302%09red/hit:NTHI1303%09red/hit:NTHI1305%09red/hit:NTHI1307%09red	0.5625	NA	NA	0.20755
Microbial metabolism in diverse environments	KEGG PATHWAY	hit01120	27	96	0.00418632	0.0268285	ppc|nrfA|mdh|fbp|dapD|pta|pgi|dapB|aceE|lpdA|eno|dld|accD|aceF|accC|accB|metF|ddc|cysK|serB|serC|pfkA|sucA|sucC|sucD|fumC|mgsA	http://www.genome.jp/kegg-bin/show_pathway?hit01120/hit:NTHI1935%09red/hit:NTHI1934%09red/hit:NTHI1933%09red/hit:NTHI1931%09red/hit:NTHI1475%09red/hit:NTHI1335%09red/hit:NTHI1230%09red/hit:NTHI1374%09red/hit:NTHI1144%09red/hit:NTHI1145%09red/hit:NTHI1103%09red/hit:NTHI1394%09red/hit:NTHI1964%09red/hit:NTHI1904%09red/hit:NTHI1192%09red/hit:NTHI1686%09red/hit:NTHI1154%09red/hit:NTHI1406%09red/hit:N…	0.28125	2	5	0.00418632
ABC transporters	KEGG PATHWAY	hit02010	25	87	0.00460731	0.0268285	artQ|artP|lolE|lolD|pstB|artM|potB|potA|potC|cydC|cydD|thiQ|thiP|cbiM|modB|modC|oppF|ccmD|ccmA|ccmB|pstS|modA|dppD|oppC|oppB	http://www.genome.jp/kegg-bin/show_pathway?hit02010/hit:NTHI1326%09red/hit:NTHI1186%09red/hit:NTHI1187%09red/hit:NTHI1999%09red/hit:NTHI1998%09red/hit:NTHI1253%09red/hit:NTHI1354%09red/hit:NTHI1256%09red/hit:NTHI1254%09red/hit:NTHI1774%09red/hit:NTHI1777%09red/hit:NTHI1821%09red/hit:NTHI1820%09red/hit:NTHI1822%09red/hit:NTHI2000%09red/hit:NTHI1345%09red/hit:NTHI1586%09red/hit:NTHI1585%09red/hit:N…	0.287356	NA	NA	0.20755
Citrate cycle (TCA cycle)	KEGG PATHWAY	hit00020	8	14	0.00512898	0.0268285	mdh|aceF|aceE|fumC|sucA|sucC|sucD|lpdA	http://www.genome.jp/kegg-bin/show_pathway?hit00020/hit:NTHI1935%09red/hit:NTHI1934%09red/hit:NTHI1933%09red/hit:NTHI1367%09red/hit:NTHI1368%09red/hit:NTHI1381%09red/hit:NTHI1749%09red/hit:NTHI1964%09red	0.571429	2	5	0.00418632
Propanoate metabolism	KEGG PATHWAY	hit00640	8	14	0.00512898	0.0268285	accC|accD|lpdA|pta|accB|sucC|sucD|mgsA	http://www.genome.jp/kegg-bin/show_pathway?hit00640/hit:NTHI1935%09red/hit:NTHI1367%09red/hit:NTHI1931%09red/hit:NTHI1368%09red/hit:NTHI1374%09red/hit:NTHI1144%09red/hit:NTHI1145%09red/hit:NTHI1904%09red	0.571429	NA	NA	0.20755
Glycolysis / Gluconeogenesis	KEGG PATHWAY	hit00010	8	18	0.0155647	0.0707353	crr|fbp|aceF|aceE|eno|lpdA|pgi|pfkA	http://www.genome.jp/kegg-bin/show_pathway?hit00010/hit:NTHI1935%09red/hit:NTHI1934%09red/hit:NTHI1933%09red/hit:NTHI2020%09red/hit:NTHI1103%09red/hit:NTHI1475%09red/hit:NTHI1394%09red/hit:NTHI1154%09red	0.444444	NA	NA	0.20755
Mismatch repair	KEGG PATHWAY	hit03430	9	22	0.0156034	0.0707353	recJ|uvrD|ligA|dnaX|sbcB|xseB|ssb|holA|dnaN	http://www.genome.jp/kegg-bin/show_pathway?hit03430/hit:NTHI1693%09red/hit:NTHI1780%09red/hit:NTHI1352%09red/hit:NTHI1166%09red/hit:NTHI1092%09red/hit:NTHI1359%09red/hit:NTHI1385%09red/hit:NTHI1939%09red/hit:NTHI0356%09red	0.409091	4	3	0.0471229
Methane metabolism	KEGG PATHWAY	hit00680	8	19	0.0196479	0.0806702	ppc|mdh|fbp|pta|eno|serB|serC|pfkA	http://www.genome.jp/kegg-bin/show_pathway?hit00680/hit:NTHI1403%09red/hit:NTHI1103%09red/hit:NTHI1192%09red/hit:NTHI1381%09red/hit:NTHI1335%09red/hit:NTHI1394%09red/hit:NTHI1374%09red/hit:NTHI1154%09red	0.421053	2	5	0.00418632
C5-Branched dibasic acid metabolism	KEGG PATHWAY	hit00660	5	8	0.020519	0.0806702	leuD|sucC|leuB|leuC|sucD	http://www.genome.jp/kegg-bin/show_pathway?hit00660/hit:NTHI1368%09red/hit:NTHI1162%09red/hit:NTHI1163%09red/hit:NTHI1367%09red/hit:NTHI1161%09red	0.625	5	3	0.0632681
Vancomycin resistance	KEGG PATHWAY	hit01502	4	5	0.0220449	0.0806702	murG|alr|murF|mraY	http://www.genome.jp/kegg-bin/show_pathway?hit01502/hit:NTHI1476%09red/hit:NTHI1301%09red/hit:NTHI1302%09red/hit:NTHI1305%09red	0.8	NA	NA	0.20755
Biotin metabolism	KEGG PATHWAY	hit00780	6	12	0.0236908	0.0806702	bioB|bioC|bioA|bioF|fabZ|fabB	http://www.genome.jp/kegg-bin/show_pathway?hit00780/hit:NTHI1579%09red/hit:NTHI1582%09red/hit:NTHI1600%09red/hit:NTHI1580%09red/hit:NTHI1223%09red/hit:NTHI1188%09red	0.5	NA	NA	0.20755
Purine metabolism	KEGG PATHWAY	hit00230	13	42	0.0237265	0.0806702	gmk|nrdA|nrdB|spoT|apt|hpt|purA|purF|purE|purD|purK|purN|purM	http://www.genome.jp/kegg-bin/show_pathway?hit00230/hit:NTHI1407%09red/hit:NTHI2054%09red/hit:NTHI1052%09red/hit:NTHI2052%09red/hit:NTHI1961%09red/hit:NTHI1704%09red/hit:NTHI1378%09red/hit:NTHI1321%09red/hit:NTHI1425%09red/hit:NTHI1424%09red/hit:NTHI1962%09red/hit:NTHI1938%09red/hit:NTHI1706%09red	0.309524	NA	NA	0.20755
Pyrimidine metabolism	KEGG PATHWAY	hit00240	9	25	0.0283699	0.0913111	cdd|nrdA|nrdB|pyrH|pyrG|pyrF|pyrD|dut|upp	http://www.genome.jp/kegg-bin/show_pathway?hit00240/hit:NTHI1127%09red/hit:NTHI1238%09red/hit:NTHI1944%09red/hit:NTHI1225%09red/hit:NTHI1745%09red/hit:NTHI1940%09red/hit:NTHI1961%09red/hit:NTHI1962%09red/hit:NTHI1816%09red	0.36	NA	NA	0.20755
Folate biosynthesis	KEGG PATHWAY	hit00790	8	21	0.0299984	0.0913111	folP|moaE|moaC|moaA|folE|moeA|folA|folC	http://www.genome.jp/kegg-bin/show_pathway?hit00790/hit:NTHI1065%09red/hit:NTHI1903%09red/hit:NTHI1663%09red/hit:NTHI1978%09red/hit:NTHI1974%09red/hit:NTHI1977%09red/hit:NTHI1683%09red/hit:NTHI1682%09red	0.380952	NA	NA	0.20755
Fatty acid biosynthesis	KEGG PATHWAY	hit00061	6	13	0.0308846	0.0913111	accD|accC|fabZ|fabA|fabB|accB	http://www.genome.jp/kegg-bin/show_pathway?hit00061/hit:NTHI1649%09red/hit:NTHI1904%09red/hit:NTHI1600%09red/hit:NTHI1223%09red/hit:NTHI1144%09red/hit:NTHI1145%09red	0.461538	3	2	0.0351273
Phosphotransferase system (PTS)	KEGG PATHWAY	hit02060	4	6	0.0329857	0.0934594	crr|ptsH|ptsI|ptsN	http://www.genome.jp/kegg-bin/show_pathway?hit02060/hit:NTHI2020%09red/hit:NTHI2021%09red/hit:NTHI2022%09red/hit:NTHI1315%09red	0.666667	NA	NA	0.20755
Fatty acid metabolism	KEGG PATHWAY	hit01212	6	14	0.0393699	0.104999	accD|accC|fabZ|fabA|fabB|accB	http://www.genome.jp/kegg-bin/show_pathway?hit01212/hit:NTHI1649%09red/hit:NTHI1904%09red/hit:NTHI1600%09red/hit:NTHI1223%09red/hit:NTHI1144%09red/hit:NTHI1145%09red	0.428571	3	2	0.0351273
Quorum sensing	KEGG PATHWAY	hit02024	9	27	0.0401466	0.104999	secA|yidC|qseC|aroG|trpE|oppC|oppB|oppF|ribD	http://www.genome.jp/kegg-bin/show_pathway?hit02024/hit:NTHI1115%09red/hit:NTHI1288%09red/hit:NTHI2015%09red/hit:NTHI1768%09red/hit:NTHI1175%09red/hit:NTHI1076%09red/hit:NTHI1286%09red/hit:NTHI1289%09red/hit:NTHI1587%09red	0.333333	NA	NA	0.20755
Homologous recombination	KEGG PATHWAY	hit03440	9	28	0.0471229	0.11868	recJ|recB|dnaX|recF|recD|recC|ssb|holA|dnaN	http://www.genome.jp/kegg-bin/show_pathway?hit03440/hit:NTHI1165%09red/hit:NTHI1166%09red/hit:NTHI1092%09red/hit:NTHI1644%09red/hit:NTHI1939%09red/hit:NTHI1646%09red/hit:NTHI1113%09red/hit:NTHI1385%09red/hit:NTHI0356%09red	0.321429	4	3	0.0471229
Nucleotide excision repair	KEGG PATHWAY	hit03420	4	8	0.0627824	0.148353	uvrD|mfd|ligA|uvrB	http://www.genome.jp/kegg-bin/show_pathway?hit03420/hit:NTHI1917%09red/hit:NTHI1906%09red/hit:NTHI1352%09red/hit:NTHI1359%09red	0.5	NA	NA	0.20755
Valine, leucine and isoleucine biosynthesis	KEGG PATHWAY	hit00290	5	12	0.0632681	0.148353	ilvE|leuD|leuB|leuC|leuA	http://www.genome.jp/kegg-bin/show_pathway?hit00290/hit:NTHI1160%09red/hit:NTHI1161%09red/hit:NTHI1162%09red/hit:NTHI1163%09red/hit:NTHI1364%09red	0.416667	5	3	0.0632681
2-Oxocarboxylic acid metabolism	KEGG PATHWAY	hit01210	5	14	0.0954921	0.199678	ilvE|leuD|leuB|leuC|leuA	http://www.genome.jp/kegg-bin/show_pathway?hit01210/hit:NTHI1160%09red/hit:NTHI1161%09red/hit:NTHI1162%09red/hit:NTHI1163%09red/hit:NTHI1364%09red	0.357143	5	3	0.0632681
Sulfur relay system	KEGG PATHWAY	hit04122	5	14	0.0954921	0.199678	moeB|thiI|moaC|moaE|moaA	http://www.genome.jp/kegg-bin/show_pathway?hit04122/hit:NTHI1681%09red/hit:NTHI1978%09red/hit:NTHI1977%09red/hit:NTHI1694%09red/hit:NTHI1974%09red	0.357143	NA	NA	0.20755
Glycine, serine and threonine metabolism	KEGG PATHWAY	hit00260	6	19	0.102394	0.199678	trpB|trpA|lpdA|serB|serC|ddc	http://www.genome.jp/kegg-bin/show_pathway?hit00260/hit:NTHI1935%09red/hit:NTHI1119%09red/hit:NTHI1192%09red/hit:NTHI1335%09red/hit:NTHI1701%09red/hit:NTHI1702%09red	0.315789	NA	NA	0.20755
Lysine biosynthesis	KEGG PATHWAY	hit00300	4	10	0.102776	0.199678	dapB|dapD|murF|murE	http://www.genome.jp/kegg-bin/show_pathway?hit00300/hit:NTHI1300%09red/hit:NTHI1406%09red/hit:NTHI1621%09red/hit:NTHI1301%09red	0.4	NA	NA	0.20755
One carbon pool by folate	KEGG PATHWAY	hit00670	4	10	0.102776	0.199678	folA|metF|purN|purU	http://www.genome.jp/kegg-bin/show_pathway?hit00670/hit:NTHI1065%09red/hit:NTHI1463%09red/hit:NTHI1686%09red/hit:NTHI1706%09red	0.4	NA	NA	0.20755
Base excision repair	KEGG PATHWAY	hit03410	4	10	0.102776	0.199678	recJ|nth|ligA|mutM	http://www.genome.jp/kegg-bin/show_pathway?hit03410/hit:NTHI1118%09red/hit:NTHI1996%09red/hit:NTHI1385%09red/hit:NTHI1352%09red	0.4	NA	NA	0.20755
Lipopolysaccharide biosynthesis	KEGG PATHWAY	hit00540	6	20	0.119081	0.22493	htrB|lpxA|lpxC|lpxD|kdsA|rfaD	http://www.genome.jp/kegg-bin/show_pathway?hit00540/hit:NTHI1082%09red/hit:NTHI1278%09red/hit:NTHI1606%09red/hit:NTHI1576%09red/hit:NTHI1312%09red/hit:NTHI1222%09red	0.3	NA	NA	0.20755
Terpenoid backbone biosynthesis	KEGG PATHWAY	hit00900	4	11	0.12622	0.231972	ispE|dxs|ispH|ispA	http://www.genome.jp/kegg-bin/show_pathway?hit00900/hit:NTHI1182%09red/hit:NTHI1692%09red/hit:NTHI1691%09red/hit:NTHI1434%09red	0.363636	NA	NA	0.20755
Riboflavin metabolism	KEGG PATHWAY	hit00740	3	7	0.136076	0.243505	ribE|ribD|ribF	http://www.genome.jp/kegg-bin/show_pathway?hit00740/hit:NTHI1115%09red/hit:NTHI1136%09red/hit:NTHI1429%09red	0.428571	NA	NA	0.20755
DNA replication	KEGG PATHWAY	hit03030	5	19	0.203753	0.34423	dnaX|dnaN|ligA|holA|ssb	http://www.genome.jp/kegg-bin/show_pathway?hit03030/hit:NTHI1092%09red/hit:NTHI0356%09red/hit:NTHI1939%09red/hit:NTHI1352%09red/hit:NTHI1166%09red	0.263158	4	3	0.0471229
RNA degradation	KEGG PATHWAY	hit03018	4	14	0.20755	0.34423	dnaK|rhlB|pfkA|eno	http://www.genome.jp/kegg-bin/show_pathway?hit03018/hit:NTHI1103%09red/hit:NTHI1057%09red/hit:NTHI1154%09red/hit:NTHI1929%09red	0.285714	NA	NA	0.20755
beta-Lactam resistance	KEGG PATHWAY	hit01501	4	14	0.20755	0.34423	oppC|oppB|nagZ|oppF	http://www.genome.jp/kegg-bin/show_pathway?hit01501/hit:NTHI1289%09red/hit:NTHI1288%09red/hit:NTHI1132%09red/hit:NTHI1286%09red	0.285714	NA	NA	0.20755
Arginine and proline metabolism	KEGG PATHWAY	hit00330	2	5	0.234783	0.380125	proB|proA	http://www.genome.jp/kegg-bin/show_pathway?hit00330/hit:NTHI1926%09red/hit:NTHI1066%09red	0.4	NA	NA	0.20755
Amino sugar and nucleotide sugar metabolism	KEGG PATHWAY	hit00520	5	21	0.255287	0.394534	crr|murA|glgC|nagZ|pgi	http://www.genome.jp/kegg-bin/show_pathway?hit00520/hit:NTHI2020%09red/hit:NTHI1244%09red/hit:NTHI1475%09red/hit:NTHI1807%09red/hit:NTHI1132%09red	0.238095	NA	NA	0.20755
Cysteine and methionine metabolism	KEGG PATHWAY	hit00270	5	21	0.255287	0.394534	ilvE|metK|mdh|serC|cysK	http://www.genome.jp/kegg-bin/show_pathway?hit00270/hit:NTHI1340%09red/hit:NTHI1335%09red/hit:NTHI1364%09red/hit:NTHI1269%09red/hit:NTHI1381%09red	0.238095	NA	NA	0.20755
Pentose phosphate pathway	KEGG PATHWAY	hit00030	4	16	0.268241	0.405342	deoC|fbp|pfkA|pgi	http://www.genome.jp/kegg-bin/show_pathway?hit00030/hit:NTHI1280%09red/hit:NTHI1475%09red/hit:NTHI1154%09red/hit:NTHI1394%09red	0.25	6	2	0.312929
Pentose and glucuronate interconversions	KEGG PATHWAY	hit00040	2	6	0.287228	0.424598	xylA|xylB	http://www.genome.jp/kegg-bin/show_pathway?hit00040/hit:NTHI1276%09red/hit:NTHI1277%09red	0.333333	NA	NA	0.20755
Fructose and mannose metabolism	KEGG PATHWAY	hit00051	3	13	0.357617	0.517403	xylA|fbp|pfkA	http://www.genome.jp/kegg-bin/show_pathway?hit00051/hit:NTHI1276%09red/hit:NTHI1154%09red/hit:NTHI1394%09red	0.230769	6	2	0.312929
Ubiquinone and other terpenoid-quinone biosynthesis	KEGG PATHWAY	hit00130	2	8	0.390045	0.527893	menB|menC	http://www.genome.jp/kegg-bin/show_pathway?hit00130/hit:NTHI1142%09red/hit:NTHI1141%09red	0.25	NA	NA	0.20755
Selenocompound metabolism	KEGG PATHWAY	hit00450	2	8	0.390045	0.527893	trxB|metG	http://www.genome.jp/kegg-bin/show_pathway?hit00450/hit:NTHI1327%09red/hit:NTHI1894%09red	0.25	NA	NA	0.20755
Aminoacyl-tRNA biosynthesis	KEGG PATHWAY	hit00970	14	82	0.392418	0.527893	tyrS|glyS|glyQ|argS|ileS|asnS|pheS|glnS|metG|pheT|valS|lysS|thrS|leuS	http://www.genome.jp/kegg-bin/show_pathway?hit00970/hit:NTHI1432%09red/hit:NTHI1098%09red/hit:NTHI1090%09red/hit:NTHI1135%09red/hit:NTHI1093%09red/hit:NTHI1760%09red/hit:NTHI1382%09red/hit:NTHI1797%09red/hit:NTHI1894%09red/hit:NTHI1470%09red/hit:NTHI1625%09red/hit:NTHI1624%09red/hit:NTHI1812%09red/hit:NTHI1615%09red	0.170732	NA	NA	0.20755
Glyoxylate and dicarboxylate metabolism	KEGG PATHWAY	hit00630	3	14	0.39592	0.527893	mdh|lpdA|purU	http://www.genome.jp/kegg-bin/show_pathway?hit00630/hit:NTHI1381%09red/hit:NTHI1463%09red/hit:NTHI1935%09red	0.214286	NA	NA	0.20755
Nicotinate and nicotinamide metabolism	KEGG PATHWAY	hit00760	2	9	0.439023	0.554364	pntB|pntA	http://www.genome.jp/kegg-bin/show_pathway?hit00760/hit:NTHI1802%09red/hit:NTHI1801%09red	0.222222	NA	NA	0.20755
Sulfur metabolism	KEGG PATHWAY	hit00920	2	9	0.439023	0.554364	dmsB|cysK	http://www.genome.jp/kegg-bin/show_pathway?hit00920/hit:NTHI1269%09red/hit:NTHI1206%09red	0.222222	NA	NA	0.20755
Two-component system	KEGG PATHWAY	hit02020	6	34	0.44023	0.554364	pstS|phoR|qseC|glnD|dnaA|phoB	http://www.genome.jp/kegg-bin/show_pathway?hit02020/hit:NTHI1779%09red/hit:NTHI1778%09red/hit:NTHI2015%09red/hit:NTHI1167%09red/hit:NTHI1774%09red/hit:NTHI2026%09red	0.176471	NA	NA	0.20755
Protein export	KEGG PATHWAY	hit03060	3	16	0.470374	0.581553	secA|yidC|lspA	http://www.genome.jp/kegg-bin/show_pathway?hit03060/hit:NTHI1181%09red/hit:NTHI1076%09red/hit:NTHI1175%09red	0.1875	7	2	0.558495
Thiamine metabolism	KEGG PATHWAY	hit00730	2	10	0.485774	0.589869	thiI|dxs	http://www.genome.jp/kegg-bin/show_pathway?hit00730/hit:NTHI1691%09red/hit:NTHI1694%09red	0.2	NA	NA	0.20755
Pantothenate and CoA biosynthesis	KEGG PATHWAY	hit00770	2	12	0.571626	0.640076	ilvE|coaE	http://www.genome.jp/kegg-bin/show_pathway?hit00770/hit:NTHI1055%09red/hit:NTHI1364%09red	0.166667	NA	NA	0.20755
Alanine, aspartate and glutamate metabolism	KEGG PATHWAY	hit00250	2	12	0.571626	0.640076	purA|purF	http://www.genome.jp/kegg-bin/show_pathway?hit00250/hit:NTHI1407%09red/hit:NTHI1378%09red	0.166667	NA	NA	0.20755
Lysine degradation	KEGG PATHWAY	hit00310	1	5	0.574186	0.640076	lpdA	http://www.genome.jp/kegg-bin/show_pathway?hit00310/hit:NTHI1935%09red	0.2	8	2	0.574186
Tryptophan metabolism	KEGG PATHWAY	hit00380	1	5	0.574186	0.640076	lpdA	http://www.genome.jp/kegg-bin/show_pathway?hit00380/hit:NTHI1935%09red	0.2	8	2	0.574186
Vitamin B6 metabolism	KEGG PATHWAY	hit00750	1	5	0.574186	0.640076	serC	http://www.genome.jp/kegg-bin/show_pathway?hit00750/hit:NTHI1335%09red	0.2	NA	NA	0.20755
Galactose metabolism	KEGG PATHWAY	hit00052	1	6	0.630753	0.691794	pfkA	http://www.genome.jp/kegg-bin/show_pathway?hit00052/hit:NTHI1154%09red	0.166667	NA	NA	0.20755
Bacterial secretion system	KEGG PATHWAY	hit03070	2	14	0.646617	0.697936	secA|yidC	http://www.genome.jp/kegg-bin/show_pathway?hit03070/hit:NTHI1076%09red/hit:NTHI1175%09red	0.142857	7	2	0.558495
Nitrogen metabolism	KEGG PATHWAY	hit00910	1	7	0.679828	0.722317	nrfA	http://www.genome.jp/kegg-bin/show_pathway?hit00910/hit:NTHI1230%09red	0.142857	NA	NA	0.20755
Histidine metabolism	KEGG PATHWAY	hit00340	1	9	0.759329	0.794375	hisC	http://www.genome.jp/kegg-bin/show_pathway?hit00340/hit:NTHI0601%09red	0.111111	NA	NA	0.20755
Glutathione metabolism	KEGG PATHWAY	hit00480	1	11	0.81914	0.843962	pepN	http://www.genome.jp/kegg-bin/show_pathway?hit00480/hit:NTHI1428%09red	0.0909091	NA	NA	0.20755
Cationic antimicrobial peptide (CAMP) resistance	KEGG PATHWAY	hit01503	1	13	0.864125	0.877022	lpxA	http://www.genome.jp/kegg-bin/show_pathway?hit01503/hit:NTHI1222%09red	0.0769231	NA	NA	0.20755
Ribosome	KEGG PATHWAY	hit03010	7	72	0.916363	0.916363	rpsB|rpsA|rplY|rpsO|rplT|rpsI|rplM	http://www.genome.jp/kegg-bin/show_pathway?hit03010/hit:NTHI1410%09red/hit:NTHI1643%09red/hit:NTHI1080%09red/hit:NTHI1652%09red/hit:NTHI1688%09red/hit:NTHI1687%09red/hit:NTHI1948%09red	0.0972222	NA	NA	0.20755

## Sheet: Pathogenic transformation
##Databases: KEGG PATHWAY
##Statistical test method: hypergeometric test / Fisher's exact test
##FDR correction method: Benjamini and Hochberg
#Term	Database	ID	Input number	Background number	P-Value	Corrected P-Value	Input	Hyperlink
Metabolic pathways	KEGG PATHWAY	hit01100	112	395	1.73068e-13	1.14225e-11	cdd|bioB|pta|moeA|bioA|aceE|dmsB|bioF|trpE|alr|menB|menC|gmk|nagZ|fumC|folA|leuD|leuB|leuC|leuA|apt|pfkA|crr|hemH|upp|aroQ|mdh|dapB|dapD|hisC|kdsA|aroG|proB|proA|nrdB|deoC|folP|murA|murC|murD|murE|murF|murG|folE|metF|metG|folC|ddc|metK|cysK|ribE|ribF|pheA|lpxA|lpxB|lpxC|ispH|ispE|ispA|argG|ppc|bioC|fbp|htrB|moaE|moaC|moaA|pgi|nrfA|mraY|accD|accC|accB|dut|suhB|malQ|thiI|serB|serC|thiL|xylA|xylB|ar…	http://www.genome.jp/kegg-bin/show_pathway?hit01100/hit:NTHI1934%09red/hit:NTHI1933%09red/hit:NTHI1931%09red/hit:NTHI2054%09red/hit:NTHI2052%09red/hit:NTHI1476%09red/hit:NTHI1223%09red/hit:NTHI1475%09red/hit:NTHI1378%09red/hit:NTHI1424%09red/hit:NTHI1374%09red/hit:NTHI1276%09red/hit:NTHI1277%09red/hit:NTHI1127%09red/hit:NTHI1278%09red/hit:NTHI1809%09red/hit:NTHI1808%09red/hit:NTHI1579%09red/hit:N…
Biosynthesis of secondary metabolites	KEGG PATHWAY	hit01110	51	170	1.24786e-06	4.11794e-05	aroQ|glgB|fbp|hisC|dxs|mdh|pgi|aroA|dapB|purF|purE|aroG|purK|trpD|fumC|purN|proA|menC|eno|trpB|accD|trpA|aceF|accC|trpE|menB|metK|glgC|leuD|leuB|leuC|cysK|leuA|hemH|malQ|purM|ilvE|ribE|pfkA|ribF|uppS|accB|pheA|aceE|sucA|sucC|ispH|sucD|ispE|ispA|argG	http://www.genome.jp/kegg-bin/show_pathway?hit01110/hit:NTHI1088%09red/hit:NTHI1934%09red/hit:NTHI1933%09red/hit:NTHI2034%09red/hit:NTHI1182%09red/hit:NTHI1475%09red/hit:NTHI1378%09red/hit:NTHI1313%09red/hit:NTHI1144%09red/hit:NTHI1145%09red/hit:NTHI1142%09red/hit:NTHI1143%09red/hit:NTHI1141%09red/hit:NTHI1160%09red/hit:NTHI1161%09red/hit:NTHI1162%09red/hit:NTHI1691%09red/hit:NTHI1434%09red/hit:N…
Biosynthesis of antibiotics	KEGG PATHWAY	hit01130	41	124	2.22876e-06	4.90327e-05	aroQ|mdh|fbp|hisC|dxs|pgi|aroA|dapB|purF|purE|aroG|purK|trpE|purN|proA|proB|eno|trpB|accD|trpA|aceF|accC|fumC|purM|suhB|cysK|trpD|serB|serC|ilvE|pfkA|accB|pheA|aceE|sucA|sucC|ispH|sucD|ispE|ispA|argG	http://www.genome.jp/kegg-bin/show_pathway?hit01130/hit:NTHI1934%09red/hit:NTHI1933%09red/hit:NTHI1066%09red/hit:NTHI2034%09red/hit:NTHI1182%09red/hit:NTHI1475%09red/hit:NTHI1335%09red/hit:NTHI1378%09red/hit:NTHI1424%09red/hit:NTHI1313%09red/hit:NTHI1144%09red/hit:NTHI1145%09red/hit:NTHI1143%09red/hit:NTHI1692%09red/hit:NTHI1108%09red/hit:NTHI1691%09red/hit:NTHI1434%09red/hit:NTHI1103%09red/hit:N…
Biosynthesis of amino acids	KEGG PATHWAY	hit01230	25	84	0.000947748	0.0131392	aroQ|dapB|dapD|hisC|aroA|aroG|eno|proB|proA|trpB|trpA|trpD|trpE|metK|leuD|leuB|leuC|cysK|leuA|serB|serC|ilvE|pfkA|pheA|argG	http://www.genome.jp/kegg-bin/show_pathway?hit01230/hit:NTHI1066%09red/hit:NTHI2034%09red/hit:NTHI1335%09red/hit:NTHI1313%09red/hit:NTHI1143%09red/hit:NTHI1160%09red/hit:NTHI1161%09red/hit:NTHI1162%09red/hit:NTHI1163%09red/hit:NTHI1103%09red/hit:NTHI0601%09red/hit:NTHI1926%09red/hit:NTHI1192%09red/hit:NTHI1587%09red/hit:NTHI1462%09red/hit:NTHI1154%09red/hit:NTHI1406%09red/hit:NTHI1340%09red/hit:N…
Carbon metabolism	KEGG PATHWAY	hit01200	20	60	0.000995393	0.0131392	ppc|accB|eno|fbp|cysK|aceE|accD|sucD|aceF|pta|pgi|sucA|sucC|serB|accC|mdh|metF|fumC|pfkA|serC	http://www.genome.jp/kegg-bin/show_pathway?hit01200/hit:NTHI1934%09red/hit:NTHI1403%09red/hit:NTHI1367%09red/hit:NTHI1904%09red/hit:NTHI1103%09red/hit:NTHI1368%09red/hit:NTHI1749%09red/hit:NTHI1269%09red/hit:NTHI1192%09red/hit:NTHI1381%09red/hit:NTHI1475%09red/hit:NTHI1335%09red/hit:NTHI1394%09red/hit:NTHI1933%09red/hit:NTHI1374%09red/hit:NTHI1144%09red/hit:NTHI1145%09red/hit:NTHI1964%09red/hit:N…
Peptidoglycan biosynthesis	KEGG PATHWAY	hit00550	9	16	0.00181695	0.0199865	mraY|murA|dacB|murC|murD|murE|murF|murG|mrcB	http://www.genome.jp/kegg-bin/show_pathway?hit00550/hit:NTHI2031%09red/hit:NTHI1655%09red/hit:NTHI1301%09red/hit:NTHI1300%09red/hit:NTHI1244%09red/hit:NTHI1302%09red/hit:NTHI1303%09red/hit:NTHI1305%09red/hit:NTHI1307%09red
Phenylalanine, tyrosine and tryptophan biosynthesis	KEGG PATHWAY	hit00400	9	19	0.00440774	0.0356862	aroQ|pheA|hisC|trpB|trpA|trpD|trpE|aroA|aroG	http://www.genome.jp/kegg-bin/show_pathway?hit00400/hit:NTHI1768%09red/hit:NTHI1764%09red/hit:NTHI1701%09red/hit:NTHI1587%09red/hit:NTHI1462%09red/hit:NTHI1313%09red/hit:NTHI0601%09red/hit:NTHI1143%09red/hit:NTHI1702%09red
Microbial metabolism in diverse environments	KEGG PATHWAY	hit01120	25	96	0.00444857	0.0356862	ppc|nrfA|mdh|fbp|dapD|pta|pgi|dapB|aceE|eno|accD|aceF|accC|accB|metF|ddc|cysK|serB|serC|pfkA|sucA|sucC|sucD|fumC|mgsA	http://www.genome.jp/kegg-bin/show_pathway?hit01120/hit:NTHI1934%09red/hit:NTHI1933%09red/hit:NTHI1931%09red/hit:NTHI1475%09red/hit:NTHI1335%09red/hit:NTHI1230%09red/hit:NTHI1374%09red/hit:NTHI1144%09red/hit:NTHI1145%09red/hit:NTHI1103%09red/hit:NTHI1394%09red/hit:NTHI1964%09red/hit:NTHI1904%09red/hit:NTHI1192%09red/hit:NTHI1686%09red/hit:NTHI1154%09red/hit:NTHI1406%09red/hit:NTHI1403%09red/hit:N…
Pyruvate metabolism	KEGG PATHWAY	hit00620	11	28	0.0052517	0.0356862	ppc|mdh|leuA|accD|gloB|aceF|pta|fumC|accC|accB|aceE	http://www.genome.jp/kegg-bin/show_pathway?hit00620/hit:NTHI1160%09red/hit:NTHI1934%09red/hit:NTHI1403%09red/hit:NTHI1904%09red/hit:NTHI1933%09red/hit:NTHI1381%09red/hit:NTHI1896%09red/hit:NTHI1749%09red/hit:NTHI1374%09red/hit:NTHI1144%09red/hit:NTHI1145%09red
ABC transporters	KEGG PATHWAY	hit02010	23	87	0.005407	0.0356862	artQ|artP|lolE|lolD|pstA|artM|potB|potA|potC|cydD|thiQ|thiP|cbiM|oppC|modC|oppF|ccmA|ccmB|pstS|modA|dppD|modB|oppB	http://www.genome.jp/kegg-bin/show_pathway?hit02010/hit:NTHI1326%09red/hit:NTHI1186%09red/hit:NTHI1187%09red/hit:NTHI1999%09red/hit:NTHI1998%09red/hit:NTHI1253%09red/hit:NTHI1354%09red/hit:NTHI1254%09red/hit:NTHI1774%09red/hit:NTHI1776%09red/hit:NTHI1821%09red/hit:NTHI1820%09red/hit:NTHI1822%09red/hit:NTHI2000%09red/hit:NTHI1345%09red/hit:NTHI1586%09red/hit:NTHI1585%09red/hit:NTHI1420%09red/hit:N…
Starch and sucrose metabolism	KEGG PATHWAY	hit00500	6	9	0.00599559	0.0359736	crr|glgB|glgC|malQ|glgX|pgi	http://www.genome.jp/kegg-bin/show_pathway?hit00500/hit:NTHI2020%09red/hit:NTHI1475%09red/hit:NTHI1809%09red/hit:NTHI1808%09red/hit:NTHI1810%09red/hit:NTHI1807%09red
Mismatch repair	KEGG PATHWAY	hit03430	9	22	0.00924448	0.0448561	recJ|uvrD|ligA|dnaX|sbcB|xseB|ssb|holA|dnaN	http://www.genome.jp/kegg-bin/show_pathway?hit03430/hit:NTHI1693%09red/hit:NTHI1780%09red/hit:NTHI1352%09red/hit:NTHI1166%09red/hit:NTHI1092%09red/hit:NTHI1359%09red/hit:NTHI1385%09red/hit:NTHI1939%09red/hit:NTHI0356%09red
Citrate cycle (TCA cycle)	KEGG PATHWAY	hit00020	7	14	0.00951492	0.0448561	mdh|aceF|aceE|fumC|sucA|sucC|sucD	http://www.genome.jp/kegg-bin/show_pathway?hit00020/hit:NTHI1934%09red/hit:NTHI1933%09red/hit:NTHI1367%09red/hit:NTHI1368%09red/hit:NTHI1381%09red/hit:NTHI1749%09red/hit:NTHI1964%09red
Propanoate metabolism	KEGG PATHWAY	hit00640	7	14	0.00951492	0.0448561	accC|accD|pta|accB|sucC|sucD|mgsA	http://www.genome.jp/kegg-bin/show_pathway?hit00640/hit:NTHI1367%09red/hit:NTHI1931%09red/hit:NTHI1368%09red/hit:NTHI1374%09red/hit:NTHI1144%09red/hit:NTHI1145%09red/hit:NTHI1904%09red
Methane metabolism	KEGG PATHWAY	hit00680	8	19	0.0122462	0.0538832	ppc|mdh|fbp|pta|eno|serB|serC|pfkA	http://www.genome.jp/kegg-bin/show_pathway?hit00680/hit:NTHI1403%09red/hit:NTHI1103%09red/hit:NTHI1192%09red/hit:NTHI1381%09red/hit:NTHI1335%09red/hit:NTHI1394%09red/hit:NTHI1374%09red/hit:NTHI1154%09red
C5-Branched dibasic acid metabolism	KEGG PATHWAY	hit00660	5	8	0.014643	0.0604024	leuD|sucC|leuB|leuC|sucD	http://www.genome.jp/kegg-bin/show_pathway?hit00660/hit:NTHI1368%09red/hit:NTHI1162%09red/hit:NTHI1163%09red/hit:NTHI1367%09red/hit:NTHI1161%09red
Biotin metabolism	KEGG PATHWAY	hit00780	6	12	0.0161995	0.0608243	bioB|bioC|bioA|bioF|fabZ|fabB	http://www.genome.jp/kegg-bin/show_pathway?hit00780/hit:NTHI1579%09red/hit:NTHI1582%09red/hit:NTHI1600%09red/hit:NTHI1580%09red/hit:NTHI1223%09red/hit:NTHI1188%09red
Vancomycin resistance	KEGG PATHWAY	hit01502	4	5	0.0165884	0.0608243	murG|alr|murF|mraY	http://www.genome.jp/kegg-bin/show_pathway?hit01502/hit:NTHI1476%09red/hit:NTHI1301%09red/hit:NTHI1302%09red/hit:NTHI1305%09red
Folate biosynthesis	KEGG PATHWAY	hit00790	8	21	0.0190608	0.0662112	folP|moaE|moaC|moaA|folE|moeA|folA|folC	http://www.genome.jp/kegg-bin/show_pathway?hit00790/hit:NTHI1065%09red/hit:NTHI1903%09red/hit:NTHI1663%09red/hit:NTHI1978%09red/hit:NTHI1974%09red/hit:NTHI1977%09red/hit:NTHI1683%09red/hit:NTHI1682%09red
Phosphotransferase system (PTS)	KEGG PATHWAY	hit02060	4	6	0.0250408	0.0805884	crr|ptsH|ptsI|ptsN	http://www.genome.jp/kegg-bin/show_pathway?hit02060/hit:NTHI2020%09red/hit:NTHI2021%09red/hit:NTHI2022%09red/hit:NTHI1315%09red
Glycolysis / Gluconeogenesis	KEGG PATHWAY	hit00010	7	18	0.0256418	0.0805884	crr|fbp|aceF|aceE|eno|pgi|pfkA	http://www.genome.jp/kegg-bin/show_pathway?hit00010/hit:NTHI1934%09red/hit:NTHI1933%09red/hit:NTHI2020%09red/hit:NTHI1103%09red/hit:NTHI1475%09red/hit:NTHI1394%09red/hit:NTHI1154%09red
Sulfur relay system	KEGG PATHWAY	hit04122	6	14	0.0274239	0.0822716	moaE|moaD|moaC|moaA|moeB|thiI	http://www.genome.jp/kegg-bin/show_pathway?hit04122/hit:NTHI1694%09red/hit:NTHI1977%09red/hit:NTHI1978%09red/hit:NTHI1681%09red/hit:NTHI1976%09red/hit:NTHI1974%09red
Terpenoid backbone biosynthesis	KEGG PATHWAY	hit00900	5	11	0.0365659	0.104928	uppS|dxs|ispH|ispA|ispE	http://www.genome.jp/kegg-bin/show_pathway?hit00900/hit:NTHI1182%09red/hit:NTHI1692%09red/hit:NTHI1691%09red/hit:NTHI1088%09red/hit:NTHI1434%09red
Valine, leucine and isoleucine biosynthesis	KEGG PATHWAY	hit00290	5	12	0.046802	0.128018	ilvE|leuD|leuB|leuC|leuA	http://www.genome.jp/kegg-bin/show_pathway?hit00290/hit:NTHI1160%09red/hit:NTHI1161%09red/hit:NTHI1162%09red/hit:NTHI1163%09red/hit:NTHI1364%09red
Nucleotide excision repair	KEGG PATHWAY	hit03420	4	8	0.0484918	0.128018	uvrD|mfd|ligA|uvrB	http://www.genome.jp/kegg-bin/show_pathway?hit03420/hit:NTHI1917%09red/hit:NTHI1906%09red/hit:NTHI1352%09red/hit:NTHI1359%09red
Quorum sensing	KEGG PATHWAY	hit02024	8	27	0.0548268	0.139176	secA|yidC|qseC|oppF|trpE|oppC|oppB|aroG	http://www.genome.jp/kegg-bin/show_pathway?hit02024/hit:NTHI1289%09red/hit:NTHI1288%09red/hit:NTHI2015%09red/hit:NTHI1768%09red/hit:NTHI1175%09red/hit:NTHI1076%09red/hit:NTHI1286%09red/hit:NTHI1587%09red
Fatty acid biosynthesis	KEGG PATHWAY	hit00061	5	13	0.0585723	0.143177	accD|accB|fabZ|accC|fabB	http://www.genome.jp/kegg-bin/show_pathway?hit00061/hit:NTHI1223%09red/hit:NTHI1144%09red/hit:NTHI1145%09red/hit:NTHI1600%09red/hit:NTHI1904%09red
Homologous recombination	KEGG PATHWAY	hit03440	8	28	0.0633574	0.149342	recJ|dnaX|recF|recD|recC|ssb|holA|dnaN	http://www.genome.jp/kegg-bin/show_pathway?hit03440/hit:NTHI1165%09red/hit:NTHI1166%09red/hit:NTHI1092%09red/hit:NTHI1939%09red/hit:NTHI1646%09red/hit:NTHI1113%09red/hit:NTHI1385%09red/hit:NTHI0356%09red
2-Oxocarboxylic acid metabolism	KEGG PATHWAY	hit01210	5	14	0.0718781	0.156707	ilvE|leuD|leuB|leuC|leuA	http://www.genome.jp/kegg-bin/show_pathway?hit01210/hit:NTHI1160%09red/hit:NTHI1161%09red/hit:NTHI1162%09red/hit:NTHI1163%09red/hit:NTHI1364%09red
Fatty acid metabolism	KEGG PATHWAY	hit01212	5	14	0.0718781	0.156707	accD|accB|fabZ|accC|fabB	http://www.genome.jp/kegg-bin/show_pathway?hit01212/hit:NTHI1223%09red/hit:NTHI1144%09red/hit:NTHI1145%09red/hit:NTHI1600%09red/hit:NTHI1904%09red
DNA replication	KEGG PATHWAY	hit03030	6	19	0.0745952	0.156707	ligA|rnhB|dnaX|ssb|holA|dnaN	http://www.genome.jp/kegg-bin/show_pathway?hit03030/hit:NTHI1352%09red/hit:NTHI1166%09red/hit:NTHI1092%09red/hit:NTHI1939%09red/hit:NTHI0356%09red/hit:NTHI1219%09red
Lysine biosynthesis	KEGG PATHWAY	hit00300	4	10	0.0807277	0.156707	dapB|dapD|murF|murE	http://www.genome.jp/kegg-bin/show_pathway?hit00300/hit:NTHI1300%09red/hit:NTHI1406%09red/hit:NTHI1621%09red/hit:NTHI1301%09red
One carbon pool by folate	KEGG PATHWAY	hit00670	4	10	0.0807277	0.156707	folA|metF|purN|purU	http://www.genome.jp/kegg-bin/show_pathway?hit00670/hit:NTHI1065%09red/hit:NTHI1463%09red/hit:NTHI1686%09red/hit:NTHI1706%09red
Base excision repair	KEGG PATHWAY	hit03410	4	10	0.0807277	0.156707	recJ|nth|ligA|mutM	http://www.genome.jp/kegg-bin/show_pathway?hit03410/hit:NTHI1118%09red/hit:NTHI1996%09red/hit:NTHI1352%09red/hit:NTHI1385%09red
Lipopolysaccharide biosynthesis	KEGG PATHWAY	hit00540	6	20	0.0875091	0.165017	htrB|lpxA|lpxB|lpxC|kdsA|rfaD	http://www.genome.jp/kegg-bin/show_pathway?hit00540/hit:NTHI1278%09red/hit:NTHI1606%09red/hit:NTHI1576%09red/hit:NTHI1312%09red/hit:NTHI1220%09red/hit:NTHI1222%09red
Purine metabolism	KEGG PATHWAY	hit00230	10	42	0.0931677	0.170808	gmk|nrdB|spoT|apt|purA|purF|purE|purK|purN|purM	http://www.genome.jp/kegg-bin/show_pathway?hit00230/hit:NTHI1407%09red/hit:NTHI2054%09red/hit:NTHI2052%09red/hit:NTHI1704%09red/hit:NTHI1378%09red/hit:NTHI1425%09red/hit:NTHI1424%09red/hit:NTHI1962%09red/hit:NTHI1938%09red/hit:NTHI1706%09red
Glycine, serine and threonine metabolism	KEGG PATHWAY	hit00260	5	19	0.159876	0.285002	trpB|ddc|trpA|serB|serC	http://www.genome.jp/kegg-bin/show_pathway?hit00260/hit:NTHI1119%09red/hit:NTHI1335%09red/hit:NTHI1701%09red/hit:NTHI1702%09red/hit:NTHI1192%09red
beta-Lactam resistance	KEGG PATHWAY	hit01501	4	14	0.168346	0.285002	oppC|oppB|nagZ|oppF	http://www.genome.jp/kegg-bin/show_pathway?hit01501/hit:NTHI1289%09red/hit:NTHI1288%09red/hit:NTHI1132%09red/hit:NTHI1286%09red
Pyrimidine metabolism	KEGG PATHWAY	hit00240	6	25	0.16841	0.285002	cdd|nrdB|pyrH|pyrD|dut|upp	http://www.genome.jp/kegg-bin/show_pathway?hit00240/hit:NTHI1816%09red/hit:NTHI1127%09red/hit:NTHI1745%09red/hit:NTHI1940%09red/hit:NTHI1962%09red/hit:NTHI1225%09red
Amino sugar and nucleotide sugar metabolism	KEGG PATHWAY	hit00520	5	21	0.203503	0.317004	crr|murA|glgC|nagZ|pgi	http://www.genome.jp/kegg-bin/show_pathway?hit00520/hit:NTHI2020%09red/hit:NTHI1244%09red/hit:NTHI1475%09red/hit:NTHI1807%09red/hit:NTHI1132%09red
Cysteine and methionine metabolism	KEGG PATHWAY	hit00270	5	21	0.203503	0.317004	ilvE|metK|mdh|serC|cysK	http://www.genome.jp/kegg-bin/show_pathway?hit00270/hit:NTHI1340%09red/hit:NTHI1335%09red/hit:NTHI1364%09red/hit:NTHI1269%09red/hit:NTHI1381%09red
Thiamine metabolism	KEGG PATHWAY	hit00730	3	10	0.205156	0.317004	thiI|dxs|thiL	http://www.genome.jp/kegg-bin/show_pathway?hit00730/hit:NTHI1618%09red/hit:NTHI1691%09red/hit:NTHI1694%09red
Arginine and proline metabolism	KEGG PATHWAY	hit00330	2	5	0.206533	0.317004	proB|proA	http://www.genome.jp/kegg-bin/show_pathway?hit00330/hit:NTHI1926%09red/hit:NTHI1066%09red
Pentose phosphate pathway	KEGG PATHWAY	hit00030	4	16	0.220914	0.331371	deoC|fbp|pfkA|pgi	http://www.genome.jp/kegg-bin/show_pathway?hit00030/hit:NTHI1280%09red/hit:NTHI1475%09red/hit:NTHI1154%09red/hit:NTHI1394%09red
Pentose and glucuronate interconversions	KEGG PATHWAY	hit00040	2	6	0.254347	0.373042	xylA|xylB	http://www.genome.jp/kegg-bin/show_pathway?hit00040/hit:NTHI1276%09red/hit:NTHI1277%09red
Alanine, aspartate and glutamate metabolism	KEGG PATHWAY	hit00250	3	12	0.273873	0.392948	purA|purF|argG	http://www.genome.jp/kegg-bin/show_pathway?hit00250/hit:NTHI1407%09red/hit:NTHI1378%09red/hit:NTHI2034%09red
Riboflavin metabolism	KEGG PATHWAY	hit00740	2	7	0.302347	0.424572	ribE|ribF	http://www.genome.jp/kegg-bin/show_pathway?hit00740/hit:NTHI1136%09red/hit:NTHI1429%09red
Fructose and mannose metabolism	KEGG PATHWAY	hit00051	3	13	0.30913	0.425054	xylA|fbp|pfkA	http://www.genome.jp/kegg-bin/show_pathway?hit00051/hit:NTHI1276%09red/hit:NTHI1154%09red/hit:NTHI1394%09red
RNA degradation	KEGG PATHWAY	hit03018	3	14	0.344525	0.452656	dnaK|pfkA|eno	http://www.genome.jp/kegg-bin/show_pathway?hit03018/hit:NTHI1103%09red/hit:NTHI1154%09red/hit:NTHI1929%09red
Ubiquinone and other terpenoid-quinone biosynthesis	KEGG PATHWAY	hit00130	2	8	0.349779	0.452656	menB|menC	http://www.genome.jp/kegg-bin/show_pathway?hit00130/hit:NTHI1142%09red/hit:NTHI1141%09red
Selenocompound metabolism	KEGG PATHWAY	hit00450	2	8	0.349779	0.452656	trxB|metG	http://www.genome.jp/kegg-bin/show_pathway?hit00450/hit:NTHI1327%09red/hit:NTHI1894%09red
Sulfur metabolism	KEGG PATHWAY	hit00920	2	9	0.396068	0.502702	dmsB|cysK	http://www.genome.jp/kegg-bin/show_pathway?hit00920/hit:NTHI1269%09red/hit:NTHI1206%09red
Protein export	KEGG PATHWAY	hit03060	3	16	0.414578	0.516267	secA|yidC|lspA	http://www.genome.jp/kegg-bin/show_pathway?hit03060/hit:NTHI1181%09red/hit:NTHI1076%09red/hit:NTHI1175%09red
Aminoacyl-tRNA biosynthesis	KEGG PATHWAY	hit00970	12	82	0.481583	0.588601	tyrS|glyQ|argS|ileS|asnS|pheS|glnS|metG|pheT|valS|lysS|leuS	http://www.genome.jp/kegg-bin/show_pathway?hit00970/hit:NTHI1432%09red/hit:NTHI1098%09red/hit:NTHI1090%09red/hit:NTHI1135%09red/hit:NTHI1760%09red/hit:NTHI1382%09red/hit:NTHI1894%09red/hit:NTHI1470%09red/hit:NTHI1625%09red/hit:NTHI1624%09red/hit:NTHI1812%09red/hit:NTHI1615%09red
Vitamin B6 metabolism	KEGG PATHWAY	hit00750	1	5	0.5425	0.651	serC	http://www.genome.jp/kegg-bin/show_pathway?hit00750/hit:NTHI1335%09red
Galactose metabolism	KEGG PATHWAY	hit00052	1	6	0.598494	0.681829	pfkA	http://www.genome.jp/kegg-bin/show_pathway?hit00052/hit:NTHI1154%09red
Glyoxylate and dicarboxylate metabolism	KEGG PATHWAY	hit00630	2	14	0.599183	0.681829	mdh|purU	http://www.genome.jp/kegg-bin/show_pathway?hit00630/hit:NTHI1381%09red/hit:NTHI1463%09red
Bacterial secretion system	KEGG PATHWAY	hit03070	2	14	0.599183	0.681829	secA|yidC	http://www.genome.jp/kegg-bin/show_pathway?hit03070/hit:NTHI1076%09red/hit:NTHI1175%09red
Nitrogen metabolism	KEGG PATHWAY	hit00910	1	7	0.647658	0.724499	nrfA	http://www.genome.jp/kegg-bin/show_pathway?hit00910/hit:NTHI1230%09red
Two-component system	KEGG PATHWAY	hit02020	4	34	0.699893	0.769882	qseC|pstS|dnaA|glnD	http://www.genome.jp/kegg-bin/show_pathway?hit02020/hit:NTHI2015%09red/hit:NTHI1774%09red/hit:NTHI2026%09red/hit:NTHI1167%09red
Histidine metabolism	KEGG PATHWAY	hit00340	1	9	0.728716	0.788447	hisC	http://www.genome.jp/kegg-bin/show_pathway?hit00340/hit:NTHI0601%09red
Ribosome	KEGG PATHWAY	hit03010	8	72	0.780055	0.815904	rpsB|rpsA|rplY|rpsT|rplT|rpsI|rpmH|rplM	http://www.genome.jp/kegg-bin/show_pathway?hit03010/hit:NTHI1172%09red/hit:NTHI1410%09red/hit:NTHI1139%09red/hit:NTHI1643%09red/hit:NTHI1080%09red/hit:NTHI1688%09red/hit:NTHI1687%09red/hit:NTHI1948%09red
Glutathione metabolism	KEGG PATHWAY	hit00480	1	11	0.79118	0.815904	pepN	http://www.genome.jp/kegg-bin/show_pathway?hit00480/hit:NTHI1428%09red
Arginine biosynthesis	KEGG PATHWAY	hit00220	1	11	0.79118	0.815904	argG	http://www.genome.jp/kegg-bin/show_pathway?hit00220/hit:NTHI2034%09red
Pantothenate and CoA biosynthesis	KEGG PATHWAY	hit00770	1	12	0.816809	0.829376	ilvE	http://www.genome.jp/kegg-bin/show_pathway?hit00770/hit:NTHI1364%09red
Cationic antimicrobial peptide (CAMP) resistance	KEGG PATHWAY	hit01503	1	13	0.839303	0.839303	lpxA	http://www.genome.jp/kegg-bin/show_pathway?hit01503/hit:NTHI1222%09red
Term	Database	ID	Input number	Background number	P-Value	Corrected P-Value	Input	Hyperlink	Enrich_ratio	Cluster	Cluster_size	Cluster_P-Value_median
Metabolic pathways	KEGG PATHWAY	hit01100	112	395	1.73068e-13	1.14225e-11	cdd|bioB|pta|moeA|bioA|aceE|dmsB|bioF|trpE|alr|menB|menC|gmk|nagZ|fumC|folA|leuD|leuB|leuC|leuA|apt|pfkA|crr|hemH|upp|aroQ|mdh|dapB|dapD|hisC|kdsA|aroG|proB|proA|nrdB|deoC|folP|murA|murC|murD|murE|murF|murG|folE|metF|metG|folC|ddc|metK|cysK|ribE|ribF|pheA|lpxA|lpxB|lpxC|ispH|ispE|ispA|argG|ppc|bioC|fbp|htrB|moaE|moaC|moaA|pgi|nrfA|mraY|accD|accC|accB|dut|suhB|malQ|thiI|serB|serC|thiL|xylA|xylB|ar…	http://www.genome.jp/kegg-bin/show_pathway?hit01100/hit:NTHI1934%09red/hit:NTHI1933%09red/hit:NTHI1931%09red/hit:NTHI2054%09red/hit:NTHI2052%09red/hit:NTHI1476%09red/hit:NTHI1223%09red/hit:NTHI1475%09red/hit:NTHI1378%09red/hit:NTHI1424%09red/hit:NTHI1374%09red/hit:NTHI1276%09red/hit:NTHI1277%09red/hit:NTHI1127%09red/hit:NTHI1278%09red/hit:NTHI1809%09red/hit:NTHI1808%09red/hit:NTHI1579%09red/hit:N…	0.283544	1	5	2.22876e-06
Biosynthesis of secondary metabolites	KEGG PATHWAY	hit01110	51	170	1.24786e-06	4.11794e-05	aroQ|glgB|fbp|hisC|dxs|mdh|pgi|aroA|dapB|purF|purE|aroG|purK|trpD|fumC|purN|proA|menC|eno|trpB|accD|trpA|aceF|accC|trpE|menB|metK|glgC|leuD|leuB|leuC|cysK|leuA|hemH|malQ|purM|ilvE|ribE|pfkA|ribF|uppS|accB|pheA|aceE|sucA|sucC|ispH|sucD|ispE|ispA|argG	http://www.genome.jp/kegg-bin/show_pathway?hit01110/hit:NTHI1088%09red/hit:NTHI1934%09red/hit:NTHI1933%09red/hit:NTHI2034%09red/hit:NTHI1182%09red/hit:NTHI1475%09red/hit:NTHI1378%09red/hit:NTHI1313%09red/hit:NTHI1144%09red/hit:NTHI1145%09red/hit:NTHI1142%09red/hit:NTHI1143%09red/hit:NTHI1141%09red/hit:NTHI1160%09red/hit:NTHI1161%09red/hit:NTHI1162%09red/hit:NTHI1691%09red/hit:NTHI1434%09red/hit:N…	0.3	1	5	2.22876e-06
Biosynthesis of antibiotics	KEGG PATHWAY	hit01130	41	124	2.22876e-06	4.90327e-05	aroQ|mdh|fbp|hisC|dxs|pgi|aroA|dapB|purF|purE|aroG|purK|trpE|purN|proA|proB|eno|trpB|accD|trpA|aceF|accC|fumC|purM|suhB|cysK|trpD|serB|serC|ilvE|pfkA|accB|pheA|aceE|sucA|sucC|ispH|sucD|ispE|ispA|argG	http://www.genome.jp/kegg-bin/show_pathway?hit01130/hit:NTHI1934%09red/hit:NTHI1933%09red/hit:NTHI1066%09red/hit:NTHI2034%09red/hit:NTHI1182%09red/hit:NTHI1475%09red/hit:NTHI1335%09red/hit:NTHI1378%09red/hit:NTHI1424%09red/hit:NTHI1313%09red/hit:NTHI1144%09red/hit:NTHI1145%09red/hit:NTHI1143%09red/hit:NTHI1692%09red/hit:NTHI1108%09red/hit:NTHI1691%09red/hit:NTHI1434%09red/hit:NTHI1103%09red/hit:N…	0.330645	1	5	2.22876e-06
Biosynthesis of amino acids	KEGG PATHWAY	hit01230	25	84	0.000947748	0.0131392	aroQ|dapB|dapD|hisC|aroA|aroG|eno|proB|proA|trpB|trpA|trpD|trpE|metK|leuD|leuB|leuC|cysK|leuA|serB|serC|ilvE|pfkA|pheA|argG	http://www.genome.jp/kegg-bin/show_pathway?hit01230/hit:NTHI1066%09red/hit:NTHI2034%09red/hit:NTHI1335%09red/hit:NTHI1313%09red/hit:NTHI1143%09red/hit:NTHI1160%09red/hit:NTHI1161%09red/hit:NTHI1162%09red/hit:NTHI1163%09red/hit:NTHI1103%09red/hit:NTHI0601%09red/hit:NTHI1926%09red/hit:NTHI1192%09red/hit:NTHI1587%09red/hit:NTHI1462%09red/hit:NTHI1154%09red/hit:NTHI1406%09red/hit:NTHI1340%09red/hit:N…	0.297619	1	5	2.22876e-06
Carbon metabolism	KEGG PATHWAY	hit01200	20	60	0.000995393	0.0131392	ppc|accB|eno|fbp|cysK|aceE|accD|sucD|aceF|pta|pgi|sucA|sucC|serB|accC|mdh|metF|fumC|pfkA|serC	http://www.genome.jp/kegg-bin/show_pathway?hit01200/hit:NTHI1934%09red/hit:NTHI1403%09red/hit:NTHI1367%09red/hit:NTHI1904%09red/hit:NTHI1103%09red/hit:NTHI1368%09red/hit:NTHI1749%09red/hit:NTHI1269%09red/hit:NTHI1192%09red/hit:NTHI1381%09red/hit:NTHI1475%09red/hit:NTHI1335%09red/hit:NTHI1394%09red/hit:NTHI1933%09red/hit:NTHI1374%09red/hit:NTHI1144%09red/hit:NTHI1145%09red/hit:NTHI1964%09red/hit:N…	0.333333	2	4	0.00485013
Peptidoglycan biosynthesis	KEGG PATHWAY	hit00550	9	16	0.00181695	0.0199865	mraY|murA|dacB|murC|murD|murE|murF|murG|mrcB	http://www.genome.jp/kegg-bin/show_pathway?hit00550/hit:NTHI2031%09red/hit:NTHI1655%09red/hit:NTHI1301%09red/hit:NTHI1300%09red/hit:NTHI1244%09red/hit:NTHI1302%09red/hit:NTHI1303%09red/hit:NTHI1305%09red/hit:NTHI1307%09red	0.5625	NA	NA	0.204329
Phenylalanine, tyrosine and tryptophan biosynthesis	KEGG PATHWAY	hit00400	9	19	0.00440774	0.0356862	aroQ|pheA|hisC|trpB|trpA|trpD|trpE|aroA|aroG	http://www.genome.jp/kegg-bin/show_pathway?hit00400/hit:NTHI1768%09red/hit:NTHI1764%09red/hit:NTHI1701%09red/hit:NTHI1587%09red/hit:NTHI1462%09red/hit:NTHI1313%09red/hit:NTHI0601%09red/hit:NTHI1143%09red/hit:NTHI1702%09red	0.473684	1	5	2.22876e-06
Microbial metabolism in diverse environments	KEGG PATHWAY	hit01120	25	96	0.00444857	0.0356862	ppc|nrfA|mdh|fbp|dapD|pta|pgi|dapB|aceE|eno|accD|aceF|accC|accB|metF|ddc|cysK|serB|serC|pfkA|sucA|sucC|sucD|fumC|mgsA	http://www.genome.jp/kegg-bin/show_pathway?hit01120/hit:NTHI1934%09red/hit:NTHI1933%09red/hit:NTHI1931%09red/hit:NTHI1475%09red/hit:NTHI1335%09red/hit:NTHI1230%09red/hit:NTHI1374%09red/hit:NTHI1144%09red/hit:NTHI1145%09red/hit:NTHI1103%09red/hit:NTHI1394%09red/hit:NTHI1964%09red/hit:NTHI1904%09red/hit:NTHI1192%09red/hit:NTHI1686%09red/hit:NTHI1154%09red/hit:NTHI1406%09red/hit:NTHI1403%09red/hit:N…	0.260417	2	4	0.00485013
Pyruvate metabolism	KEGG PATHWAY	hit00620	11	28	0.0052517	0.0356862	ppc|mdh|leuA|accD|gloB|aceF|pta|fumC|accC|accB|aceE	http://www.genome.jp/kegg-bin/show_pathway?hit00620/hit:NTHI1160%09red/hit:NTHI1934%09red/hit:NTHI1403%09red/hit:NTHI1904%09red/hit:NTHI1933%09red/hit:NTHI1381%09red/hit:NTHI1896%09red/hit:NTHI1749%09red/hit:NTHI1374%09red/hit:NTHI1144%09red/hit:NTHI1145%09red	0.392857	2	4	0.00485013
ABC transporters	KEGG PATHWAY	hit02010	23	87	0.005407	0.0356862	artQ|artP|lolE|lolD|pstA|artM|potB|potA|potC|cydD|thiQ|thiP|cbiM|oppC|modC|oppF|ccmA|ccmB|pstS|modA|dppD|modB|oppB	http://www.genome.jp/kegg-bin/show_pathway?hit02010/hit:NTHI1326%09red/hit:NTHI1186%09red/hit:NTHI1187%09red/hit:NTHI1999%09red/hit:NTHI1998%09red/hit:NTHI1253%09red/hit:NTHI1354%09red/hit:NTHI1254%09red/hit:NTHI1774%09red/hit:NTHI1776%09red/hit:NTHI1821%09red/hit:NTHI1820%09red/hit:NTHI1822%09red/hit:NTHI2000%09red/hit:NTHI1345%09red/hit:NTHI1586%09red/hit:NTHI1585%09red/hit:NTHI1420%09red/hit:N…	0.264368	NA	NA	0.204329
Starch and sucrose metabolism	KEGG PATHWAY	hit00500	6	9	0.00599559	0.0359736	crr|glgB|glgC|malQ|glgX|pgi	http://www.genome.jp/kegg-bin/show_pathway?hit00500/hit:NTHI2020%09red/hit:NTHI1475%09red/hit:NTHI1809%09red/hit:NTHI1808%09red/hit:NTHI1810%09red/hit:NTHI1807%09red	0.666667	6	2	0.104749
Mismatch repair	KEGG PATHWAY	hit03430	9	22	0.00924448	0.0448561	recJ|uvrD|ligA|dnaX|sbcB|xseB|ssb|holA|dnaN	http://www.genome.jp/kegg-bin/show_pathway?hit03430/hit:NTHI1693%09red/hit:NTHI1780%09red/hit:NTHI1352%09red/hit:NTHI1166%09red/hit:NTHI1092%09red/hit:NTHI1359%09red/hit:NTHI1385%09red/hit:NTHI1939%09red/hit:NTHI0356%09red	0.409091	4	3	0.0633574
Citrate cycle (TCA cycle)	KEGG PATHWAY	hit00020	7	14	0.00951492	0.0448561	mdh|aceF|aceE|fumC|sucA|sucC|sucD	http://www.genome.jp/kegg-bin/show_pathway?hit00020/hit:NTHI1934%09red/hit:NTHI1933%09red/hit:NTHI1367%09red/hit:NTHI1368%09red/hit:NTHI1381%09red/hit:NTHI1749%09red/hit:NTHI1964%09red	0.5	NA	NA	0.204329
Propanoate metabolism	KEGG PATHWAY	hit00640	7	14	0.00951492	0.0448561	accC|accD|pta|accB|sucC|sucD|mgsA	http://www.genome.jp/kegg-bin/show_pathway?hit00640/hit:NTHI1367%09red/hit:NTHI1931%09red/hit:NTHI1368%09red/hit:NTHI1374%09red/hit:NTHI1144%09red/hit:NTHI1145%09red/hit:NTHI1904%09red	0.5	NA	NA	0.204329
Methane metabolism	KEGG PATHWAY	hit00680	8	19	0.0122462	0.0538832	ppc|mdh|fbp|pta|eno|serB|serC|pfkA	http://www.genome.jp/kegg-bin/show_pathway?hit00680/hit:NTHI1403%09red/hit:NTHI1103%09red/hit:NTHI1192%09red/hit:NTHI1381%09red/hit:NTHI1335%09red/hit:NTHI1394%09red/hit:NTHI1374%09red/hit:NTHI1154%09red	0.421053	2	4	0.00485013
C5-Branched dibasic acid metabolism	KEGG PATHWAY	hit00660	5	8	0.014643	0.0604024	leuD|sucC|leuB|leuC|sucD	http://www.genome.jp/kegg-bin/show_pathway?hit00660/hit:NTHI1368%09red/hit:NTHI1162%09red/hit:NTHI1163%09red/hit:NTHI1367%09red/hit:NTHI1161%09red	0.625	3	3	0.046802
Biotin metabolism	KEGG PATHWAY	hit00780	6	12	0.0161995	0.0608243	bioB|bioC|bioA|bioF|fabZ|fabB	http://www.genome.jp/kegg-bin/show_pathway?hit00780/hit:NTHI1579%09red/hit:NTHI1582%09red/hit:NTHI1600%09red/hit:NTHI1580%09red/hit:NTHI1223%09red/hit:NTHI1188%09red	0.5	NA	NA	0.204329
Vancomycin resistance	KEGG PATHWAY	hit01502	4	5	0.0165884	0.0608243	murG|alr|murF|mraY	http://www.genome.jp/kegg-bin/show_pathway?hit01502/hit:NTHI1476%09red/hit:NTHI1301%09red/hit:NTHI1302%09red/hit:NTHI1305%09red	0.8	NA	NA	0.204329
Folate biosynthesis	KEGG PATHWAY	hit00790	8	21	0.0190608	0.0662112	folP|moaE|moaC|moaA|folE|moeA|folA|folC	http://www.genome.jp/kegg-bin/show_pathway?hit00790/hit:NTHI1065%09red/hit:NTHI1903%09red/hit:NTHI1663%09red/hit:NTHI1978%09red/hit:NTHI1974%09red/hit:NTHI1977%09red/hit:NTHI1683%09red/hit:NTHI1682%09red	0.380952	NA	NA	0.204329
Phosphotransferase system (PTS)	KEGG PATHWAY	hit02060	4	6	0.0250408	0.0805884	crr|ptsH|ptsI|ptsN	http://www.genome.jp/kegg-bin/show_pathway?hit02060/hit:NTHI2020%09red/hit:NTHI2021%09red/hit:NTHI2022%09red/hit:NTHI1315%09red	0.666667	NA	NA	0.204329
Glycolysis / Gluconeogenesis	KEGG PATHWAY	hit00010	7	18	0.0256418	0.0805884	crr|fbp|aceF|aceE|eno|pgi|pfkA	http://www.genome.jp/kegg-bin/show_pathway?hit00010/hit:NTHI1934%09red/hit:NTHI1933%09red/hit:NTHI2020%09red/hit:NTHI1103%09red/hit:NTHI1475%09red/hit:NTHI1394%09red/hit:NTHI1154%09red	0.388889	7	3	0.220914
Sulfur relay system	KEGG PATHWAY	hit04122	6	14	0.0274239	0.0822716	moaE|moaD|moaC|moaA|moeB|thiI	http://www.genome.jp/kegg-bin/show_pathway?hit04122/hit:NTHI1694%09red/hit:NTHI1977%09red/hit:NTHI1978%09red/hit:NTHI1681%09red/hit:NTHI1976%09red/hit:NTHI1974%09red	0.428571	NA	NA	0.204329
Terpenoid backbone biosynthesis	KEGG PATHWAY	hit00900	5	11	0.0365659	0.104928	uppS|dxs|ispH|ispA|ispE	http://www.genome.jp/kegg-bin/show_pathway?hit00900/hit:NTHI1182%09red/hit:NTHI1692%09red/hit:NTHI1691%09red/hit:NTHI1088%09red/hit:NTHI1434%09red	0.454545	NA	NA	0.204329
Valine, leucine and isoleucine biosynthesis	KEGG PATHWAY	hit00290	5	12	0.046802	0.128018	ilvE|leuD|leuB|leuC|leuA	http://www.genome.jp/kegg-bin/show_pathway?hit00290/hit:NTHI1160%09red/hit:NTHI1161%09red/hit:NTHI1162%09red/hit:NTHI1163%09red/hit:NTHI1364%09red	0.416667	3	3	0.046802
Nucleotide excision repair	KEGG PATHWAY	hit03420	4	8	0.0484918	0.128018	uvrD|mfd|ligA|uvrB	http://www.genome.jp/kegg-bin/show_pathway?hit03420/hit:NTHI1917%09red/hit:NTHI1906%09red/hit:NTHI1352%09red/hit:NTHI1359%09red	0.5	NA	NA	0.204329
Quorum sensing	KEGG PATHWAY	hit02024	8	27	0.0548268	0.139176	secA|yidC|qseC|oppF|trpE|oppC|oppB|aroG	http://www.genome.jp/kegg-bin/show_pathway?hit02024/hit:NTHI1289%09red/hit:NTHI1288%09red/hit:NTHI2015%09red/hit:NTHI1768%09red/hit:NTHI1175%09red/hit:NTHI1076%09red/hit:NTHI1286%09red/hit:NTHI1587%09red	0.296296	NA	NA	0.204329
Fatty acid biosynthesis	KEGG PATHWAY	hit00061	5	13	0.0585723	0.143177	accD|accB|fabZ|accC|fabB	http://www.genome.jp/kegg-bin/show_pathway?hit00061/hit:NTHI1223%09red/hit:NTHI1144%09red/hit:NTHI1145%09red/hit:NTHI1600%09red/hit:NTHI1904%09red	0.384615	5	2	0.0652252
Homologous recombination	KEGG PATHWAY	hit03440	8	28	0.0633574	0.149342	recJ|dnaX|recF|recD|recC|ssb|holA|dnaN	http://www.genome.jp/kegg-bin/show_pathway?hit03440/hit:NTHI1165%09red/hit:NTHI1166%09red/hit:NTHI1092%09red/hit:NTHI1939%09red/hit:NTHI1646%09red/hit:NTHI1113%09red/hit:NTHI1385%09red/hit:NTHI0356%09red	0.285714	4	3	0.0633574
2-Oxocarboxylic acid metabolism	KEGG PATHWAY	hit01210	5	14	0.0718781	0.156707	ilvE|leuD|leuB|leuC|leuA	http://www.genome.jp/kegg-bin/show_pathway?hit01210/hit:NTHI1160%09red/hit:NTHI1161%09red/hit:NTHI1162%09red/hit:NTHI1163%09red/hit:NTHI1364%09red	0.357143	3	3	0.046802
Fatty acid metabolism	KEGG PATHWAY	hit01212	5	14	0.0718781	0.156707	accD|accB|fabZ|accC|fabB	http://www.genome.jp/kegg-bin/show_pathway?hit01212/hit:NTHI1223%09red/hit:NTHI1144%09red/hit:NTHI1145%09red/hit:NTHI1600%09red/hit:NTHI1904%09red	0.357143	5	2	0.0652252
DNA replication	KEGG PATHWAY	hit03030	6	19	0.0745952	0.156707	ligA|rnhB|dnaX|ssb|holA|dnaN	http://www.genome.jp/kegg-bin/show_pathway?hit03030/hit:NTHI1352%09red/hit:NTHI1166%09red/hit:NTHI1092%09red/hit:NTHI1939%09red/hit:NTHI0356%09red/hit:NTHI1219%09red	0.315789	4	3	0.0633574
Lysine biosynthesis	KEGG PATHWAY	hit00300	4	10	0.0807277	0.156707	dapB|dapD|murF|murE	http://www.genome.jp/kegg-bin/show_pathway?hit00300/hit:NTHI1300%09red/hit:NTHI1406%09red/hit:NTHI1621%09red/hit:NTHI1301%09red	0.4	NA	NA	0.204329
One carbon pool by folate	KEGG PATHWAY	hit00670	4	10	0.0807277	0.156707	folA|metF|purN|purU	http://www.genome.jp/kegg-bin/show_pathway?hit00670/hit:NTHI1065%09red/hit:NTHI1463%09red/hit:NTHI1686%09red/hit:NTHI1706%09red	0.4	NA	NA	0.204329
Base excision repair	KEGG PATHWAY	hit03410	4	10	0.0807277	0.156707	recJ|nth|ligA|mutM	http://www.genome.jp/kegg-bin/show_pathway?hit03410/hit:NTHI1118%09red/hit:NTHI1996%09red/hit:NTHI1352%09red/hit:NTHI1385%09red	0.4	NA	NA	0.204329
Lipopolysaccharide biosynthesis	KEGG PATHWAY	hit00540	6	20	0.0875091	0.165017	htrB|lpxA|lpxB|lpxC|kdsA|rfaD	http://www.genome.jp/kegg-bin/show_pathway?hit00540/hit:NTHI1278%09red/hit:NTHI1606%09red/hit:NTHI1576%09red/hit:NTHI1312%09red/hit:NTHI1220%09red/hit:NTHI1222%09red	0.3	NA	NA	0.204329
Purine metabolism	KEGG PATHWAY	hit00230	10	42	0.0931677	0.170808	gmk|nrdB|spoT|apt|purA|purF|purE|purK|purN|purM	http://www.genome.jp/kegg-bin/show_pathway?hit00230/hit:NTHI1407%09red/hit:NTHI2054%09red/hit:NTHI2052%09red/hit:NTHI1704%09red/hit:NTHI1378%09red/hit:NTHI1425%09red/hit:NTHI1424%09red/hit:NTHI1962%09red/hit:NTHI1938%09red/hit:NTHI1706%09red	0.238095	NA	NA	0.204329
Glycine, serine and threonine metabolism	KEGG PATHWAY	hit00260	5	19	0.159876	0.285002	trpB|ddc|trpA|serB|serC	http://www.genome.jp/kegg-bin/show_pathway?hit00260/hit:NTHI1119%09red/hit:NTHI1335%09red/hit:NTHI1701%09red/hit:NTHI1702%09red/hit:NTHI1192%09red	0.263158	NA	NA	0.204329
beta-Lactam resistance	KEGG PATHWAY	hit01501	4	14	0.168346	0.285002	oppC|oppB|nagZ|oppF	http://www.genome.jp/kegg-bin/show_pathway?hit01501/hit:NTHI1289%09red/hit:NTHI1288%09red/hit:NTHI1132%09red/hit:NTHI1286%09red	0.285714	NA	NA	0.204329
Pyrimidine metabolism	KEGG PATHWAY	hit00240	6	25	0.16841	0.285002	cdd|nrdB|pyrH|pyrD|dut|upp	http://www.genome.jp/kegg-bin/show_pathway?hit00240/hit:NTHI1816%09red/hit:NTHI1127%09red/hit:NTHI1745%09red/hit:NTHI1940%09red/hit:NTHI1962%09red/hit:NTHI1225%09red	0.24	NA	NA	0.204329
Amino sugar and nucleotide sugar metabolism	KEGG PATHWAY	hit00520	5	21	0.203503	0.317004	crr|murA|glgC|nagZ|pgi	http://www.genome.jp/kegg-bin/show_pathway?hit00520/hit:NTHI2020%09red/hit:NTHI1244%09red/hit:NTHI1475%09red/hit:NTHI1807%09red/hit:NTHI1132%09red	0.238095	6	2	0.104749
Cysteine and methionine metabolism	KEGG PATHWAY	hit00270	5	21	0.203503	0.317004	ilvE|metK|mdh|serC|cysK	http://www.genome.jp/kegg-bin/show_pathway?hit00270/hit:NTHI1340%09red/hit:NTHI1335%09red/hit:NTHI1364%09red/hit:NTHI1269%09red/hit:NTHI1381%09red	0.238095	NA	NA	0.204329
Thiamine metabolism	KEGG PATHWAY	hit00730	3	10	0.205156	0.317004	thiI|dxs|thiL	http://www.genome.jp/kegg-bin/show_pathway?hit00730/hit:NTHI1618%09red/hit:NTHI1691%09red/hit:NTHI1694%09red	0.3	NA	NA	0.204329
Arginine and proline metabolism	KEGG PATHWAY	hit00330	2	5	0.206533	0.317004	proB|proA	http://www.genome.jp/kegg-bin/show_pathway?hit00330/hit:NTHI1926%09red/hit:NTHI1066%09red	0.4	NA	NA	0.204329
Pentose phosphate pathway	KEGG PATHWAY	hit00030	4	16	0.220914	0.331371	deoC|fbp|pfkA|pgi	http://www.genome.jp/kegg-bin/show_pathway?hit00030/hit:NTHI1280%09red/hit:NTHI1475%09red/hit:NTHI1154%09red/hit:NTHI1394%09red	0.25	7	3	0.220914
Pentose and glucuronate interconversions	KEGG PATHWAY	hit00040	2	6	0.254347	0.373042	xylA|xylB	http://www.genome.jp/kegg-bin/show_pathway?hit00040/hit:NTHI1276%09red/hit:NTHI1277%09red	0.333333	NA	NA	0.204329
Alanine, aspartate and glutamate metabolism	KEGG PATHWAY	hit00250	3	12	0.273873	0.392948	purA|purF|argG	http://www.genome.jp/kegg-bin/show_pathway?hit00250/hit:NTHI1407%09red/hit:NTHI1378%09red/hit:NTHI2034%09red	0.25	NA	NA	0.204329
Riboflavin metabolism	KEGG PATHWAY	hit00740	2	7	0.302347	0.424572	ribE|ribF	http://www.genome.jp/kegg-bin/show_pathway?hit00740/hit:NTHI1136%09red/hit:NTHI1429%09red	0.285714	NA	NA	0.204329
Fructose and mannose metabolism	KEGG PATHWAY	hit00051	3	13	0.30913	0.425054	xylA|fbp|pfkA	http://www.genome.jp/kegg-bin/show_pathway?hit00051/hit:NTHI1276%09red/hit:NTHI1154%09red/hit:NTHI1394%09red	0.230769	7	3	0.220914
RNA degradation	KEGG PATHWAY	hit03018	3	14	0.344525	0.452656	dnaK|pfkA|eno	http://www.genome.jp/kegg-bin/show_pathway?hit03018/hit:NTHI1103%09red/hit:NTHI1154%09red/hit:NTHI1929%09red	0.214286	NA	NA	0.204329
Ubiquinone and other terpenoid-quinone biosynthesis	KEGG PATHWAY	hit00130	2	8	0.349779	0.452656	menB|menC	http://www.genome.jp/kegg-bin/show_pathway?hit00130/hit:NTHI1142%09red/hit:NTHI1141%09red	0.25	NA	NA	0.204329
Selenocompound metabolism	KEGG PATHWAY	hit00450	2	8	0.349779	0.452656	trxB|metG	http://www.genome.jp/kegg-bin/show_pathway?hit00450/hit:NTHI1327%09red/hit:NTHI1894%09red	0.25	NA	NA	0.204329
Sulfur metabolism	KEGG PATHWAY	hit00920	2	9	0.396068	0.502702	dmsB|cysK	http://www.genome.jp/kegg-bin/show_pathway?hit00920/hit:NTHI1269%09red/hit:NTHI1206%09red	0.222222	NA	NA	0.204329
Protein export	KEGG PATHWAY	hit03060	3	16	0.414578	0.516267	secA|yidC|lspA	http://www.genome.jp/kegg-bin/show_pathway?hit03060/hit:NTHI1181%09red/hit:NTHI1076%09red/hit:NTHI1175%09red	0.1875	8	2	0.50688
Aminoacyl-tRNA biosynthesis	KEGG PATHWAY	hit00970	12	82	0.481583	0.588601	tyrS|glyQ|argS|ileS|asnS|pheS|glnS|metG|pheT|valS|lysS|leuS	http://www.genome.jp/kegg-bin/show_pathway?hit00970/hit:NTHI1432%09red/hit:NTHI1098%09red/hit:NTHI1090%09red/hit:NTHI1135%09red/hit:NTHI1760%09red/hit:NTHI1382%09red/hit:NTHI1894%09red/hit:NTHI1470%09red/hit:NTHI1625%09red/hit:NTHI1624%09red/hit:NTHI1812%09red/hit:NTHI1615%09red	0.146341	NA	NA	0.204329
Vitamin B6 metabolism	KEGG PATHWAY	hit00750	1	5	0.5425	0.651	serC	http://www.genome.jp/kegg-bin/show_pathway?hit00750/hit:NTHI1335%09red	0.2	NA	NA	0.204329
Galactose metabolism	KEGG PATHWAY	hit00052	1	6	0.598494	0.681829	pfkA	http://www.genome.jp/kegg-bin/show_pathway?hit00052/hit:NTHI1154%09red	0.166667	NA	NA	0.204329
Glyoxylate and dicarboxylate metabolism	KEGG PATHWAY	hit00630	2	14	0.599183	0.681829	mdh|purU	http://www.genome.jp/kegg-bin/show_pathway?hit00630/hit:NTHI1381%09red/hit:NTHI1463%09red	0.142857	NA	NA	0.204329
Bacterial secretion system	KEGG PATHWAY	hit03070	2	14	0.599183	0.681829	secA|yidC	http://www.genome.jp/kegg-bin/show_pathway?hit03070/hit:NTHI1076%09red/hit:NTHI1175%09red	0.142857	8	2	0.50688
Nitrogen metabolism	KEGG PATHWAY	hit00910	1	7	0.647658	0.724499	nrfA	http://www.genome.jp/kegg-bin/show_pathway?hit00910/hit:NTHI1230%09red	0.142857	NA	NA	0.204329
Two-component system	KEGG PATHWAY	hit02020	4	34	0.699893	0.769882	qseC|pstS|dnaA|glnD	http://www.genome.jp/kegg-bin/show_pathway?hit02020/hit:NTHI2015%09red/hit:NTHI1774%09red/hit:NTHI2026%09red/hit:NTHI1167%09red	0.117647	NA	NA	0.204329
Histidine metabolism	KEGG PATHWAY	hit00340	1	9	0.728716	0.788447	hisC	http://www.genome.jp/kegg-bin/show_pathway?hit00340/hit:NTHI0601%09red	0.111111	NA	NA	0.204329
Ribosome	KEGG PATHWAY	hit03010	8	72	0.780055	0.815904	rpsB|rpsA|rplY|rpsT|rplT|rpsI|rpmH|rplM	http://www.genome.jp/kegg-bin/show_pathway?hit03010/hit:NTHI1172%09red/hit:NTHI1410%09red/hit:NTHI1139%09red/hit:NTHI1643%09red/hit:NTHI1080%09red/hit:NTHI1688%09red/hit:NTHI1687%09red/hit:NTHI1948%09red	0.111111	NA	NA	0.204329
Glutathione metabolism	KEGG PATHWAY	hit00480	1	11	0.79118	0.815904	pepN	http://www.genome.jp/kegg-bin/show_pathway?hit00480/hit:NTHI1428%09red	0.0909091	NA	NA	0.204329
Arginine biosynthesis	KEGG PATHWAY	hit00220	1	11	0.79118	0.815904	argG	http://www.genome.jp/kegg-bin/show_pathway?hit00220/hit:NTHI2034%09red	0.0909091	NA	NA	0.204329
Pantothenate and CoA biosynthesis	KEGG PATHWAY	hit00770	1	12	0.816809	0.829376	ilvE	http://www.genome.jp/kegg-bin/show_pathway?hit00770/hit:NTHI1364%09red	0.0833333	NA	NA	0.204329
Cationic antimicrobial peptide (CAMP) resistance	KEGG PATHWAY	hit01503	1	13	0.839303	0.839303	lpxA	http://www.genome.jp/kegg-bin/show_pathway?hit01503/hit:NTHI1222%09red	0.0769231	NA	NA	0.204329
