# Supplementary material for: Comparative genomic study of non-typeable Haemophilus influenzae in children with pneumonia and healthy controls
Source: iScience. 2024 Nov 6;27(12):111330. doi: 10.1016/j.isci.2024.111330 (PMC11625288; doi:10.1016/j.isci.2024.111330)
Supplement: Table S5. Matching Table for Antibiotic Resistance Genes and Their Characteristics, related to Figure 5 — This table presents a curated list of resistance genes matched with their corresponding antibiotics, resistance mechanisms, and gene families. It includes detailed definitions and information on how each gene confers resistance to specific drug classes, providing a valuable resource for understanding the genetic basis of antibiotic resistance [file mmc6.xlsx]

## Sheet: Sheet2
Accession	CARD Short Name	Best_Hit_ARO	Drug Class	Resistance Mechanism	AMR Gene Family	Definition
ARO:3000873	TEM-1	TEM-1	monobactam; cephalosporin; penam; penem	antibiotic inactivation	TEM beta-lactamase	TEM-1 is a broad-spectrum beta-lactamase found in many Gram-negative bacteria. Confers resistance to penicillins and first generation cephalosphorins.
ARO:3002973	vanTm_in_vanL	vanTmL	glycopeptide antibiotic	antibiotic target alteration	glycopeptide resistance gene cluster; vanT	Also known as vanTmL, is a vanT variant found in the vanL gene cluster. vanTmL codes for the membrane-binding domain of vanTL.
ARO:3003369	Ecol_EFTu_PLV	Escherichia coli EF-Tu mutants conferring resistance to Pulvomycin	elfamycin antibiotic	antibiotic target alteration	elfamycin resistant EF-Tu	Sequence variants of Escherichia coli elongation factor Tu that confer resistance to Pulvomycin.
ARO:3002660	APH(6)-Id	APH(6)-Id	aminoglycoside antibiotic	antibiotic inactivation	APH(6)	APH(6)-Id is an aminoglycoside phosphotransferase encoded by plasmids, integrative conjugative elements and chromosomal genomic islands in K. pneumoniae, Salmonella spp., E. coli, Shigella flexneri, Providencia alcalifaciens, Pseudomonas spp., V. cholerae, Edwardsiella tarda, Pasteurella multocida and Aeromonas bestiarum.
ARO:3004446	Hinf_PBP3_BLA	Haemophilus influenzae PBP3 conferring resistance to beta-lactam antibiotics	cephalosporin; cephamycin; penam	antibiotic target alteration	Penicillin-binding protein mutations conferring resistance to beta-lactam antibiotics	PBP3 is a penicillin-binding protein and beta-lactam resistance enzyme encoded by the ftsI gene in Haemophilus influenzae. Mutations in ftsI confer resistance to beta-lactam antibiotics.
ARO:3001029	TEM-163	TEM-163	monobactam; cephalosporin; penam; penem	antibiotic inactivation	TEM beta-lactamase	TEM-163 is an inhibitor resistant beta-lactamase found in E. coli.
ARO:3000412	sul2	sul2	sulfonamide antibiotic	antibiotic target replacement	sulfonamide resistant sul	Sul2 is a sulfonamide resistant dihydropteroate synthase of Gram-negative bacteria, usually found on small plasmids.
ARO:3000186	tet(M)	tetM	tetracycline antibiotic	antibiotic target protection	tetracycline-resistant ribosomal protection protein	Tet(M) is a ribosomal protection protein that confers tetracycline resistance. It is found on transposable DNA elements and its horizontal transfer between bacterial species has been documented.
ARO:3003953	hmrM	hmrM	fluoroquinolone antibiotic; acridine dye	antibiotic efflux	multidrug and toxic compound extrusion (MATE) transporter	hmrM is a multidrug efflux pump belonging to the MATE family and functions as a Na+/drug antiporter.
ARO:3003549	mdtO	mdtO	nucleoside antibiotic; acridine dye	antibiotic efflux	major facilitator superfamily (MFS) antibiotic efflux pump	Multidrug resistance efflux pump. Could be involved in resistance to puromycin, acriflavine and tetraphenylarsonium chloride.
ARO:3004597	Kpne_KpnH	Klebsiella pneumoniae KpnH	macrolide antibiotic; fluoroquinolone antibiotic; aminoglycoside antibiotic; carbapenem; cephalosporin; penam; peptide antibiotic; penem	antibiotic efflux	major facilitator superfamily (MFS) antibiotic efflux pump	KpnH consists of ~511 residues, resembles EmrB of E. coli, and is probably a translocase in the KpnGH-TolC efflux protein in K. pneumoniae. Disruption of the pump components KpnG-KpnH signficantly decrease resistance to azithromycin, ceftazidime, ciprofloxacin, ertapenem, erythromycin, gentamicin, imipenem, ticarcillin, norfloxacin, polymyxin-B, piperacillin, spectinomycin, tobramycin, and strept…
ARO:3002639	APH(3'')-Ib	APH(3'')-Ib	aminoglycoside antibiotic	antibiotic inactivation	APH(3'')	APH(3'')-Ib is an aminoglycoside phosphotransferase encoded by plasmids, transposons, integrative conjugative elements and chromosomes in Enterobacteriaceae and Pseudomonas spp.
ARO:3001441	OXA-116	OXA-116	cephalosporin; penam	antibiotic inactivation	OXA beta-lactamase	OXA-116 is a beta-lactamase. From the Lahey list of OXA beta-lactamases.
