# Supplementary material for: Comparative genomic study of non-typeable Haemophilus influenzae in children with pneumonia and healthy controls
Source: iScience. 2024 Nov 6;27(12):111330. doi: 10.1016/j.isci.2024.111330 (PMC11625288; doi:10.1016/j.isci.2024.111330)
Supplement: Table S6. Molecular Prevalence of Antimicrobial Resistance in Different Bacterial Species, related to Table 2 — This table outlines the prevalence of antimicrobial resistance at the molecular level for a variety of species. It includes data on the presence of resistance genes in chromosomal DNA, plasmids, whole genome shotgun (WGS) sequences, and GenBank (GI) entries, offering insights into the genetic basis of antimicrobial resistance in these species [file mmc7.xlsx]

## Sheet: TEM-1
Species	NCBI Chromosome	NCBI Plasmid	NCBI WGS	NCBI GI
Klebsiella huaxiensis	1	0.0769	0	0.5
Acinetobacter baumannii	0.3204	0.0031	0.2506	0.1321
Haemophilus parainfluenzae	0.25	0	0.0732	0
Proteus mirabilis	0.211	0.1	0.0974	0.1111
Shigella dysenteriae	0.1429	0.0455	0.1333	0
Morganella morganii	0.1346	0.025	0.0859	0.0769
Haemophilus influenzae	0.1031	1	0.1232	0.75
Salmonella enterica	0.0852	0.1072	0.1189	0.1523
Klebsiella michiganensis	0.0806	0.1257	0.1277	0
Citrobacter portucalensis	0.0741	0.2206	0.2793	0
Citrobacter koseri	0.0625	0.2	0.0991	0
Aeromonas hydrophila	0.0615	0.026	0.0161	0
Providencia rettgeri	0.0588	0	0.0255	0
Enterobacter cloacae	0.0536	0.0894	0.2204	0
Escherichia fergusonii	0.0492	0.0676	0.2717	0
Aeromonas caviae	0.0455	0.0519	0.0269	0
Enterobacter kobei	0.0455	0.0483	0.1572	0
Klebsiella aerogenes	0.04	0.1087	0.1073	0.25
Escherichia coli	0.0391	0.0633	0.2042	0.0115
Aeromonas veronii	0.0364	0.0154	0.0112	0
Citrobacter freundii	0.0328	0.1231	0.2012	0.2727
Enterobacter asburiae	0.0323	0.022	0.1067	0
Shigella flexneri	0.03	0.1727	0.1506	0
Escherichia albertii	0.0286	0.0113	0.0323	0
Klebsiella pneumoniae	0.0249	0.1155	0.2985	0.0095
Shigella sonnei	0.0244	0.068	0.3229	0
Serratia marcescens	0.0227	0.1032	0.0668	0
Pasteurella multocida	0.0143	0	0.03	0
Enterobacter hormaechei	0.0108	0.0914	0.2482	0
Burkholderia glumae	0.01	0	0	0
Klebsiella quasipneumoniae	0.0084	0.0487	0.2632	0
Pseudomonas aeruginosa	0.0077	0.0088	0.0041	0
Bacillus subtilis	0.0072	0	0.0058	0
Staphylococcus epidermidis	0.0065	0	0	0
Acinetobacter calcoaceticus	0	0	0.0435	0
Acinetobacter johnsonii	0	0	0.0182	0
Acinetobacter radioresistens	0	0	0.0526	0
Acinetobacter towneri	0	0	0.0385	0
Bacteroides fragilis	0	0	0.0027	0
Chlamydia trachomatis	0	0	0.0323	0
Citrobacter amalonaticus	0	0.0833	0.0909	0
Citrobacter werkmanii	0	0.1	0.359	0
Citrobacter youngae	0	0.0909	0.125	0
Cronobacter malonaticus	0	0	0.0182	0
Cronobacter sakazakii	0	0.0256	0	0
Edwardsiella tarda	0	0.0526	0	0
Enterobacter chengduensis	0	0	0.24	0
Enterobacter roggenkampii	0	0.0242	0.0647	0
Enterococcus faecium	0	0	0.0003	0
Escherichia marmotae	0	0	0.0625	0
Kingella kingae	0	0	0	1
Klebsiella oxytoca	0	0.0685	0.084	0
Leclercia adecarboxylata	0	0	0.1395	0
Neisseria gonorrhoeae	0	0.0459	0.0544	0
Neisseria sicca	0	0	0.0769	0
Proteus penneri	0	1	0	0
Proteus vulgaris	0	0.1111	0	0
Providencia stuartii	0	0.0682	0.0909	0
Pseudomonas monteilii	0	0	0.0238	0
Pseudomonas putida	0	0	0.0053	0
Raoultella planticola	0	0.1395	0.1282	0
Shigella boydii	0	0.0435	0.2667	0
Streptococcus suis	0	0	0.0005	0
Vibrio cholerae	0	0.2105	0.0051	0
Vibrio parahaemolyticus	0	0.0031	0	0
Yersinia pseudotuberculosis	0	0	0.0147	0

## Sheet: Ecol_EFTu_PLV
Species	NCBI Chromosome	NCBI Plasmid	NCBI WGS	NCBI GI
Actinobacillus indolicus	1	0	1	0
Actinobacillus pleuropneumoniae	1	0	0.1667	0
Actinobacillus porcitonsillarum	1	0	0	0
Aeromonas enteropelogenes	1	0	0.375	0
Aeromonas veronii	1	0	0.3708	0
Citrobacter amalonaticus	1	0	0.3818	0
Citrobacter freundii	1	0	0.1799	0
Citrobacter koseri	1	0	0.2162	0
Citrobacter werkmanii	1	0	0.2308	0
Citrobacter youngae	1	0	0.5	0
Cronobacter condimenti	1	0	0	0
Cronobacter dublinensis	1	0	0.3333	0
Cronobacter malonaticus	1	0	0.5273	0
Cronobacter sakazakii	1	0	0.491	0
Cronobacter universalis	1	0	0.3333	0
Edwardsiella tarda	1	0	0.6	0
Enterobacter asburiae	1	0	0.2688	0
Enterobacter cancerogenus	1	0	0.5	0
Enterobacter chengduensis	1	0	0.52	0
Enterobacter kobei	1	0	0.2096	0
Enterobacter roggenkampii	1	0	0.223	0
Escherichia albertii	1	0	0.2258	0
Escherichia fergusonii	1	0	0.1739	0
Escherichia marmotae	1	0	0.1875	0
Glaesserella parasuis	1	0	0.2769	0
Haemophilus influenzae	1	0	0.4833	0
Haemophilus parainfluenzae	1	0	0.7561	0
Histophilus somni	1	0	0.2069	0
Klebsiella aerogenes	1	0.0109	0.3192	0
Klebsiella huaxiensis	1	0	0.6667	0
Klebsiella oxytoca	1	0	0.2185	0
Kosakonia arachidis	1	0	1	0
Leclercia adecarboxylata	1	0	0.186	0
Morganella morganii	1	0	0.4356	0
Pectobacterium parmentieri	1	0	0.2941	0
Photorhabdus asymbiotica	1	0	1	0
Proteus columbae	1	0	0	0
Proteus penneri	1	0	0.75	0
Proteus vulgaris	1	0	0.5556	0
Providencia alcalifaciens	1	0	0.8621	0
Providencia heimbachae	1	0	0.5714	0
Providencia rettgeri	1	0	0.3439	0
Raoultella planticola	1	0	0.2308	0
Salmonella bongori	1	0	0.5263	0
Serratia liquefaciens	1	0.1667	0.254	0
Serratia odorifera	1	0	0.2	0
Serratia rubidaea	1	0	0.1818	0
Shewanella putrefaciens	1	0	0.25	0
Shigella dysenteriae	1	0	0.2333	0
Shigella sonnei	1	0	0.5639	0
Yersinia canariae	1	0	0.5	0
Yersinia enterocolitica	1	0	0.7091	0
Yersinia kristensenii	1	0	0.6286	0
Yersinia pestis	1	0.0016	0.5684	0
Yersinia pseudotuberculosis	1	0	0.8824	0
Pasteurella multocida	0.9929	0	0.6404	0
Klebsiella quasipneumoniae	0.9832	0	0.3145	0
Enterobacter cloacae	0.9821	0.0056	0.278	0
Proteus mirabilis	0.9725	0	0.3449	0
Klebsiella pneumoniae	0.968	0.0002	0.1279	0
Aggregatibacter actinomycetemcomitans	0.96	0	0.4713	0
Shigella flexneri	0.96	0	0.3758	0
Salmonella enterica	0.9546	0.0005	0.327	0
Aeromonas caviae	0.9545	0.013	0.5376	0
Enterobacter hormaechei	0.9532	0.0006	0.3768	0
Providencia stuartii	0.9375	0	0.5455	0
Serratia marcescens	0.9318	0.0194	0.3617	0
Citrobacter portucalensis	0.9259	0	0.2432	0
Klebsiella michiganensis	0.9194	0	0.1995	0
Aeromonas hydrophila	0.8769	0	0.5806	0
Avibacterium paragallinarum	0.875	0	0.4706	0
Plesiomonas shigelloides	0.875	0	0.4828	0
Shigella boydii	0.8	0	0.3556	0
Escherichia coli	0.6615	0.0001	0.1804	0
Vibrio cholerae	0.5067	0	0.5565	0
Vibrio metoecus	0.5	0	0.56	0
Vibrio mimicus	0.5	0	0.5909	0
Cronobacter turicensis	0	0	0.1667	0
Enterococcus faecalis	0	0	0.0004	0
Leminorella grimontii	0	0	0.5714	0
Pseudomonas aeruginosa	0	0	0.0004	0
Staphylococcus aureus	0	0	0.0001	0
Vibrio vulnificus	0	0	0.0041	0

## Sheet: APH(6)-Id
Species	NCBI Chromosome	NCBI Plasmid	NCBI WGS	NCBI GI
Acinetobacter defluvii	1	0	0	0.5
Actinobacillus indolicus	1	0	0	1
Corynebacterium imitans	1	0	0	0.5
Klebsiella huaxiensis	1	0	0	0.5
Proteus columbae	1	0	0	0.5
Corynebacterium amycolatum	0.5714	0	0.2593	0
Proteus penneri	0.5	0	0.125	0
Acinetobacter baumannii	0.4708	0.0301	0.38	0.327
Histophilus somni	0.4667	0	0.1379	1
Proteus mirabilis	0.3761	0.075	0.1733	0.1852
Glaesserella parasuis	0.3462	0	0.1128	1
Acinetobacter indicus	0.2381	0.1132	0.2597	0.75
Vibrio owensii	0.1667	0	0	0.5
Pasteurella multocida	0.1286	0	0.1461	0.6667
Acinetobacter towneri	0.125	0.1875	0.1923	1
Avibacterium paragallinarum	0.125	0	0.0588	0
Actinobacillus pleuropneumoniae	0.1111	0	0	0
Citrobacter portucalensis	0.1111	0.25	0.1802	0
Shewanella putrefaciens	0.1111	0	0	0.5
Alcaligenes faecalis	0.1	0.2	0.0294	0.3333
Shigella flexneri	0.1	0.1124	0.3898	0
Morganella morganii	0.0962	0.025	0.092	0.0769
Proteus vulgaris	0.0909	0.2222	0.1111	0
Salmonella enterica	0.0883	0.1368	0.1544	0.1887
Providencia rettgeri	0.0882	0	0.051	0.5
Achromobacter xylosoxidans	0.087	0	0.0153	0.2857
Escherichia fergusonii	0.082	0.0641	0.25	0
Vibrio cholerae	0.0807	0.2105	0.2952	0.1429
Leclercia adecarboxylata	0.0714	0.0476	0.1163	0
Citrobacter koseri	0.0625	0.15	0.0811	0
Haemophilus parainfluenzae	0.0625	0	0.0244	0
Aeromonas hydrophila	0.0615	0.0519	0.0403	0
Pseudomonas putida	0.0563	0.16	0.0695	0.25
Acinetobacter johnsonii	0.0526	0.0417	0.1636	0.3333
Escherichia coli	0.0512	0.0503	0.1988	0.0332
Pseudomonas aeruginosa	0.0506	0.0351	0.0382	0.0556
Klebsiella michiganensis	0.0484	0.1257	0.109	0
Aeromonas caviae	0.0455	0.039	0.0753	0.3333
Enterobacter cloacae	0.0357	0.0503	0.2173	0
Stenotrophomonas maltophilia	0.0337	0	0.0104	0
Enterobacter hormaechei	0.0324	0.0547	0.2391	0.0667
Escherichia albertii	0.0286	0.0169	0.0452	0
Acinetobacter pittii	0.027	0.0394	0.0625	0
Vibrio fluvialis	0.0263	0	0.0267	0
Vibrio alginolyticus	0.0247	0	0.0198	0
Klebsiella aerogenes	0.02	0.0978	0.0678	0.25
Corynebacterium diphtheriae	0.0185	0	0.0251	0
Aeromonas veronii	0.0182	0.0154	0.0112	0
Klebsiella pneumoniae	0.0172	0.0663	0.1875	0.019
Haemophilus influenzae	0.0103	0	0.0054	0
Burkholderia cenocepacia	0.0101	0	0.0154	0
Vibrio parahaemolyticus	0.0032	0.0062	0.0077	0
Acinetobacter haemolyticus	0	0.0244	0.0233	0.1111
Acinetobacter junii	0	0.3333	0.0149	0
Acinetobacter lwoffii	0	0	0.0526	0
Acinetobacter nosocomialis	0	0.0328	0.0517	0
Acinetobacter radioresistens	0	0	0.0877	0
Acinetobacter wuhouensis	0	0.0909	0.5	0
Bacteroides thetaiotaomicron	0	0	0.007	0
Bordetella bronchiseptica	0	0	0.0137	0
Burkholderia ambifaria	0	0	0.013	0
Burkholderia cepacia	0	0	0.0673	0
Burkholderia multivorans	0	0	0.0048	0
Burkholderia vietnamiensis	0	0	0.0086	0
Citrobacter amalonaticus	0	0.0833	0.0727	0
Citrobacter freundii	0	0.0677	0.1489	0.2727
Citrobacter werkmanii	0	0.1	0.2308	0
Citrobacter youngae	0	0.0909	0	0
Comamonas testosteroni	0	0.5	0	0
Corynebacterium jeikeium	0	0	0.1579	0
Corynebacterium urealyticum	0	0	0.6	0.5
Cronobacter dublinensis	0	0	0.0256	0
Cronobacter malonaticus	0	0	0.0182	0
Cronobacter sakazakii	0	0	0.0022	0
Edwardsiella tarda	0	0.1053	0	0
Enterobacter asburiae	0	0.0165	0.0949	0
Enterobacter cancerogenus	0	0.25	0	0
Enterobacter chengduensis	0	0	0.2	0
Enterobacter kobei	0	0.0069	0.1266	0
Enterobacter roggenkampii	0	0.0435	0.0612	0
Escherichia marmotae	0	0.0625	0	0
Faecalibacterium prausnitzii	0	0	0.0097	0
Kingella kingae	0	0	0	1
Klebsiella oxytoca	0	0.089	0.0588	0
Klebsiella quasipneumoniae	0	0.0445	0.1961	0
Laribacter hongkongensis	0	0	0.0417	0
Legionella pneumophila	0	0	0.0011	0
Moraxella osloensis	0	0.0256	0	0
Neisseria sicca	0	0	0.0769	0
Phocaeicola dorei	0	0	0.0104	0
Providencia stuartii	0	0.0227	0.0682	0
Pseudomonas fluorescens	0	0	0.0043	0
Pseudomonas mendocina	0	0	0.0714	0
Pseudomonas monteilii	0	0	0.3095	1
Pseudomonas stutzeri	0	0	0.0229	0
Pseudomonas syringae	0	0.0189	0.0085	1
Raoultella planticola	0	0.093	0.2051	0
Serratia liquefaciens	0	0	0.0476	0
Serratia marcescens	0	0.0387	0.0262	0
Shigella boydii	0	0.0435	0.4222	0
Shigella dysenteriae	0	0	0.4	0
Shigella sonnei	0	0.0777	0.4368	0
Staphylococcus aureus	0	0	0.0001	0
Trueperella pyogenes	0	0	0.0833	0
Vibrio harveyi	0	0	0.02	0
Vibrio vulnificus	0	0	0.0082	0
Xanthomonas campestris	0	0	0	1
Xanthomonas oryzae	0	0	0	1
Yersinia enterocolitica	0	0	0.0136	0
Yersinia pseudotuberculosis	0	0	0.0294	0

## Sheet: Hinf_PBP3_BLA
Species	NCBI Chromosome	NCBI Plasmid	NCBI WGS	NCBI GI
Actinobacillus indolicus	1	0	1	0
Actinobacillus porcitonsillarum	1	0	0	0
Aggregatibacter actinomycetemcomitans	1	0	0.5032	0
Citrobacter amalonaticus	1	0	0.8909	0
Citrobacter freundii	1	0	0.5068	0
Citrobacter koseri	1	0	0.4955	0
Citrobacter portucalensis	1	0	0.6216	0
Citrobacter werkmanii	1	0	0.6154	0
Citrobacter youngae	1	0	1	0
Cronobacter condimenti	1	0	1	0
Cronobacter dublinensis	1	0	0.9744	0
Cronobacter malonaticus	1	0	0.8545	0
Cronobacter sakazakii	1	0	0.9238	0
Cronobacter universalis	1	0	0.6667	0
Edwardsiella tarda	1	0	0.9333	0
Enterobacter asburiae	1	0	0.7075	0
Enterobacter cancerogenus	1	0	1	0
Enterobacter chengduensis	1	0	0.84	0
Enterobacter cloacae	1	0	0.7348	0
Enterobacter kobei	1	0	0.6856	0
Escherichia albertii	1	0	0.6194	0
Escherichia fergusonii	1	0	0.5109	0
Escherichia marmotae	1	0	0.7083	0
Glaesserella parasuis	1	0	0.3949	0
Haemophilus parainfluenzae	1	0	0.9756	0
Klebsiella aerogenes	1	0	0.7684	0
Klebsiella huaxiensis	1	0	0.6667	0
Klebsiella michiganensis	1	0	0.6941	0
Klebsiella oxytoca	1	0	0.7521	0
Klebsiella quasipneumoniae	1	0	0.7342	0
Kosakonia arachidis	1	0	1	0
Pasteurella multocida	1	0	0.7453	0
Pectobacterium parmentieri	1	0	0.9412	0
Photorhabdus asymbiotica	1	0	1	0
Proteus columbae	1	0	1	0
Proteus mirabilis	1	0	0.4241	0
Proteus penneri	1	0	1	0
Proteus vulgaris	1	0	0.8889	0
Providencia alcalifaciens	1	0	0.9655	0
Providencia heimbachae	1	0	0.7143	0
Providencia rettgeri	1	0	0.5414	0
Providencia stuartii	1	0	0.7045	0
Raoultella planticola	1	0	0.9487	0
Salmonella bongori	1	0	0.9474	0
Serratia liquefaciens	1	0	0.4921	0
Serratia odorifera	1	0	0.8	0
Serratia rubidaea	1	0	0.9091	0
Shigella boydii	1	0	0.9889	0
Shigella dysenteriae	1	0	1	0
Shigella sonnei	1	0	0.9547	0
Yersinia canariae	1	0	0.5	0
Yersinia enterocolitica	1	0	0.75	0
Yersinia kristensenii	1	0	0.6571	0
Yersinia pestis	1	0	0.7871	0
Yersinia pseudotuberculosis	1	0	0.9853	0
Klebsiella pneumoniae	0.9953	0	0.5747	0
Enterobacter hormaechei	0.9928	0	0.6707	0
Serratia marcescens	0.9924	0.0065	0.7837	0
Enterobacter roggenkampii	0.9767	0	0.6187	0
Actinobacillus pleuropneumoniae	0.9722	0	0.4286	0
Morganella morganii	0.9615	0	0.5583	0
Shigella flexneri	0.96	0	0.8214	0
Salmonella enterica	0.9571	0	0.8096	0
Avibacterium paragallinarum	0.9375	0	0.5294	0
Leclercia adecarboxylata	0.9286	0	0.6047	0
Plesiomonas shigelloides	0.875	0	0.8966	0
Escherichia coli	0.6775	0.0001	0.6177	0
Vibrio vulnificus	0.4909	0	0.7388	0
Haemophilus influenzae	0.4124	0	0.2544	0
Vibrio parahaemolyticus	0.1883	0	0.3075	0
Cronobacter turicensis	0	0	0.8333	0
Leminorella grimontii	0	0	0.8571	0

## Sheet: sul2
Species	NCBI Chromosome	NCBI Plasmid	NCBI WGS	NCBI GI
Actinobacillus indolicus	1	0	1	1
Klebsiella huaxiensis	1	0	0	0.5
Myroides odoratimimus	1	0	0.0714	0.5
Vibrio neocaledonicus	0.5	0	0	1
Acinetobacter indicus	0.4286	0.1698	0.1688	1
Glaesserella parasuis	0.3462	0	0.1128	1
Acinetobacter baumannii	0.3381	0.0281	0.2935	0.239
Chryseobacterium taklimakanense	0.3333	0	0	1
Proteus mirabilis	0.3303	0.1	0.1931	0.2963
Histophilus somni	0.3	0	0.0345	1
Morganella morganii	0.25	0	0.1227	0.2308
Achromobacter xylosoxidans	0.2174	0	0.0153	0.2857
Bordetella trematum	0.2	0	0	0
Providencia stuartii	0.1875	0.0909	0.25	0.3333
Providencia alcalifaciens	0.1818	0	0.0345	0
Bordetella bronchiseptica	0.1667	0	0.2603	0
Vibrio owensii	0.1667	0	0.0526	0.5
Shigella flexneri	0.16	0.1245	0.4472	0.0476
Alcaligenes faecalis	0.15	0	0.1176	0
Pasteurella multocida	0.15	0.0435	0.1199	0.8333
Acinetobacter towneri	0.125	0.4375	0.2692	1
Avibacterium paragallinarum	0.125	0	0.0588	0
Providencia rettgeri	0.1176	0.1081	0.1401	0.5
Actinobacillus pleuropneumoniae	0.1111	0.2	0.0714	0
Citrobacter portucalensis	0.1111	0.0735	0.1351	0
Shewanella putrefaciens	0.1111	0	0	0.5
Escherichia albertii	0.1	0.0056	0.0581	0
Enterobacter cloacae	0.0893	0.0279	0.1693	0
Salmonella enterica	0.082	0.1663	0.1385	0.1854
Vibrio cholerae	0.0762	0.2105	0.2863	0.1429
Leclercia adecarboxylata	0.0714	0	0.093	0
Aeromonas caviae	0.0682	0	0.0376	0
Citrobacter koseri	0.0625	0.05	0.027	0
Haemophilus parainfluenzae	0.0625	0	0.0244	0
Elizabethkingia anophelis	0.0577	0	0.0412	0
Escherichia coli	0.056	0.0501	0.206	0.037
Acinetobacter johnsonii	0.0526	0.0417	0.1818	0.3333
Citrobacter freundii	0.041	0.0708	0.1547	0.2727
Klebsiella aerogenes	0.04	0.0652	0.0565	0.25
Vibrio alginolyticus	0.037	0.0357	0.0198	0
Bacteroides thetaiotaomicron	0.0357	0	0.028	0
Escherichia fergusonii	0.0328	0.0427	0.2391	0
Aeromonas hydrophila	0.0308	0.026	0.0323	0
Acinetobacter pittii	0.027	0.0493	0.0909	0
Vibrio fluvialis	0.0263	0	0.0533	0
Vibrio harveyi	0.0238	0.1429	0.04	0
Stenotrophomonas maltophilia	0.0225	0	0.0059	0
Klebsiella pneumoniae	0.0207	0.0695	0.193	0.0286
Aeromonas veronii	0.0182	0.0154	0.0056	0
Vibrio vulnificus	0.0182	0	0.0163	0
Klebsiella michiganensis	0.0161	0.08	0.0638	0
Enterobacter hormaechei	0.0144	0.0283	0.1903	0
Pseudomonas putida	0.0141	0.08	0	0
Pseudomonas aeruginosa	0.0092	0	0.0041	0
Vibrio parahaemolyticus	0.0065	0.0031	0.0165	0
Acinetobacter defluvii	0	0.125	0	0
Acinetobacter haemolyticus	0	0.0244	0	0
Acinetobacter junii	0	0.3333	0.0448	0
Acinetobacter lwoffii	0	0	0.1316	0
Acinetobacter nosocomialis	0	0.0328	0.1034	0
Acinetobacter radioresistens	0	0	0.0526	0
Acinetobacter wuhouensis	0	0.0455	0.5	0
Bacteroides caccae	0	0	0.0125	0
Bacteroides fragilis	0	0	0.0186	0
Bacteroides ovatus	0	0	0.0152	0
Burkholderia contaminans	0	0	0.025	0
Citrobacter amalonaticus	0	0	0.0545	0
Citrobacter werkmanii	0	0.1	0.3077	0
Citrobacter youngae	0	0.0909	0.125	0
Comamonas testosteroni	0	0	0.0714	0
Cronobacter dublinensis	0	0	0.0256	0
Cronobacter sakazakii	0	0.0256	0	0
Edwardsiella tarda	0	0.0526	0	0
Enterobacter asburiae	0	0.0028	0.0751	0
Enterobacter chengduensis	0	0	0.08	0
Enterobacter kobei	0	0.0069	0.1223	0
Enterobacter roggenkampii	0	0.0097	0.0612	0
Escherichia marmotae	0	0.0312	0	0
Kingella kingae	0	0	0	1
Klebsiella oxytoca	0	0.0479	0.0504	0
Klebsiella quasipneumoniae	0	0.0424	0.2342	0
Laribacter hongkongensis	0	0	0.0417	0
Moraxella osloensis	0	0	0	0.3333
Neisseria meningitidis	0	0	0.0005	0
Neisseria sicca	0	0	0.0769	0
Parabacteroides distasonis	0	0	0.0047	0
Phocaeicola dorei	0	0	0.0625	0
Phocaeicola vulgatus	0	0	0.0251	0
Plesiomonas shigelloides	0	0	0.0345	0
Proteus penneri	0	0	0.25	0
Proteus vulgaris	0	0.3333	0.1667	0
Ralstonia pickettii	0	0	0.0127	0
Raoultella planticola	0	0.0465	0.0256	0
Serratia marcescens	0	0.0194	0.0472	0
Shigella boydii	0	0.0435	0.4889	0
Shigella dysenteriae	0	0	0.5	0
Shigella sonnei	0	0.1068	0.5902	0
Streptococcus suis	0	0	0.001	0
Yersinia enterocolitica	0	0	0.0136	0
Yersinia pseudotuberculosis	0	0	0.0147	0

## Sheet: tet(M)
Species	NCBI Chromosome	NCBI Plasmid	NCBI WGS	NCBI GI
Anaerococcus mediterraneensis	1	0	0	1
Jeotgalibaca ciconiae	1	0	0	1
Jeotgalibaca porci	1	0	0	0
Peptoniphilus harei	1	0	0.7143	1
Streptococcus gwangjuense	1	0	0	1
Streptococcus pseudopneumoniae	1	0	0.3644	0
Streptococcus cristatus	0.75	0	0.3143	1
Lactobacillus iners	0.7143	0	0.129	1
Anaerostipes hadrus	0.6667	0	0.0862	0
Enterococcus avium	0.6667	0	0.5789	1
Streptococcus agalactiae	0.5327	0	0.462	0.6667
Enterococcus faecium	0.5	0.0479	0.3716	0.451
Streptococcus gallolyticus	0.5	0	0.2727	0
Streptococcus pasteurianus	0.5	0	0.65	0.3333
Streptococcus mitis	0.4444	0	0.1414	0
Mycoplasma mycoides	0.4	0	0	0.8947
Staphylococcus pseudintermedius	0.4	0	0.3769	0.1333
Streptococcus constellatus	0.375	0	0.4091	0
Enterococcus faecalis	0.3636	0.1429	0.2938	0.375
Streptococcus anginosus	0.3529	0	0.1871	0
Streptococcus pneumoniae	0.3398	0	0.357	0.125
Blautia producta	0.3333	0	0	1
Gemella morbillorum	0.3333	0	0.25	0
Neisseria sicca	0.3333	0	0	0
Streptococcus canis	0.3333	0	0.1333	1
Streptococcus pseudoporcinus	0.3333	0	0.2857	1
Parvimonas micra	0.3	0	0.0625	1
Streptococcus lutetiensis	0.2857	0	0.2449	1
Erysipelothrix rhusiopathiae	0.2727	0	0	0.6667
Gardnerella vaginalis	0.2667	0	0.165	1
Erysipelatoclostridium ramosum	0.2	0	0.2326	0
Listeria innocua	0.1765	0	0.0677	1
Streptococcus porcinus	0.1667	0	0.6667	1
Streptococcus pyogenes	0.1455	0	0.0479	0.8182
Streptococcus suis	0.144	0	0.2466	0.1667
Streptococcus gordonii	0.1429	0	0.2308	0
Streptococcus intermedius	0.1429	0	0.2273	0
Staphylococcus aureus	0.1213	0.0019	0.064	0.0716
Staphylococcus capitis	0.1	0	0.0316	0
Clostridium sporogenes	0.0833	0	0.0085	0
Fusobacterium nucleatum	0.0833	0	0.0882	0
Enterococcus hirae	0.0769	0.2381	0.1667	0
Staphylococcus haemolyticus	0.069	0	0.022	0
Streptococcus dysgalactiae	0.04	0	0.1589	0
Escherichia fergusonii	0.0164	0.0071	0.0435	0
Listeria monocytogenes	0.014	0	0.0154	1
Clostridium perfringens	0.0125	0	0.0049	0
Bacillus subtilis	0.0072	0	0	0.0274
Salmonella enterica	0.0025	0.0164	0.0043	0.0066
Acinetobacter baumannii	0.0018	0.0016	0.0003	0.0063
Escherichia coli	0.001	0.0075	0.019	0
Acinetobacter towneri	0	0.0625	0	0
Aliarcobacter butzleri	0	0.6667	0.0081	0
Bacillus cereus	0	0	0.001	0
Bacillus thuringiensis	0	0	0.0017	0
Bacillus velezensis	0	0	0.0037	0
Bifidobacterium breve	0	0	0.006	0
Campylobacter coli	0	0	0.0053	0
Campylobacter ureolyticus	0	0	0.069	0
Citrobacter werkmanii	0	0	0.0256	0
Citrobacter youngae	0	0	0.0625	0
Clostridioides difficile	0	0	0	0.3333
Clostridium botulinum	0	0	0.0027	0
Enterobacter hormaechei	0	0	0.0004	0
Enterococcus casseliflavus	0	0	0	1
Escherichia albertii	0	0	0.0065	0
Eubacterium maltosivorans	0	0	0.3333	0
Fusobacterium necrophorum	0	0	0.0698	0
Gemella haemolysans	0	0	0.25	0
Haemophilus parainfluenzae	0	0	0.0244	0
Histophilus somni	0	0	0.0345	0
Klebsiella pneumoniae	0	0.0006	0.0009	0
Klebsiella quasipneumoniae	0	0	0.0026	0
Lactobacillus gasseri	0	0	0.0192	0
Lactococcus garvieae	0	0.0417	0.0444	0
Ligilactobacillus animalis	0	0	0.25	0
Megasphaera stantonii	0	0	0.25	0
Neisseria gonorrhoeae	0	0.0867	0.0633	0
Neisseria meningitidis	0	0	0.0009	0
Proteus mirabilis	0	0	0.0033	0
Providencia rettgeri	0	0	0.0255	0
Shigella boydii	0	0	0.0333	0
Shigella flexneri	0	0.0201	0	0
Shigella sonnei	0	0	0.0073	0
Staphylococcus epidermidis	0	0	0.0059	0
Staphylococcus hominis	0	0	0.0098	0
Staphylococcus saprophyticus	0	0	0.007	0
Staphylococcus simulans	0	0	0.0339	0
Streptococcus equi	0	0	0.0068	0
Streptococcus equinus	0	0	0	0.6667
Streptococcus iniae	0	0	0.0116	0
Streptococcus mutans	0	0	0.0039	0
Streptococcus sanguinis	0	0	0.1649	0
Streptococcus uberis	0	0	0.0357	0
Vibrio alginolyticus	0	0	0.0079	0
Vibrio cholerae	0	0	0.0019	0
Vibrio harveyi	0	0.1429	0	0
Vibrio parahaemolyticus	0	0.0031	0.001	0
Vibrio vulnificus	0	0	0.0041	0

## Sheet:  hmrM
Species	NCBI Chromosome	NCBI Plasmid	NCBI WGS	NCBI GI
Haemophilus influenzae	0.0103	0	0	0

## Sheet: mdtO
Species	NCBI Chromosome	NCBI Plasmid	NCBI WGS	NCBI GI
Shigella sonnei	0.9756	0	0.9277	0
Shigella flexneri	0.89	0	0.7019	0
Escherichia coli	0.6472	0.0002	0.5952	0
Shigella boydii	0.6	0	0.5889	0
Shigella dysenteriae	0.1429	0	0.7	0
Klebsiella oxytoca	0	0.0068	0	0

## Sheet: Kpne_KpnH
Species	NCBI Chromosome	NCBI Plasmid	NCBI WGS	NCBI GI
Avibacterium paragallinarum	1	0	0.4706	0
Cronobacter condimenti	1	0	0.5	0
Edwardsiella tarda	1	0	0.9333	0
Klebsiella aerogenes	1	0	0.7966	0
Klebsiella huaxiensis	1	0	0.6667	0
Klebsiella michiganensis	1	0	0.6941	0
Klebsiella oxytoca	1	0	0.7521	0
Klebsiella quasipneumoniae	1	0	0.7382	0
Kosakonia arachidis	1	0	1	0
Morganella morganii	1	0	0.5521	0
Pectobacterium parmentieri	1	0	0.9412	0
Photorhabdus asymbiotica	1	0	1	0
Proteus columbae	1	0	1	0
Proteus mirabilis	1	0	0.4224	0
Proteus penneri	1	0	1	0
Providencia heimbachae	1	0	0.7143	0
Providencia rettgeri	1	0	0.535	0
Providencia stuartii	1	0	0.6818	0
Raoultella planticola	1	0	0.9487	0
Serratia liquefaciens	1	0	0.5079	0
Serratia odorifera	1	0	1	0
Serratia rubidaea	1	0	0.9091	0
Yersinia canariae	1	0	0.5	0
Yersinia enterocolitica	1	0	0.7545	0
Yersinia kristensenii	1	0	0.6571	0
Yersinia pseudotuberculosis	1	0	1	0
Klebsiella pneumoniae	0.9941	0.0002	0.5729	0
Serratia marcescens	0.9848	0.0065	0.7785	0
Yersinia pestis	0.9846	0	0.7793	0
Proteus vulgaris	0.9091	0	0.8889	0
Providencia alcalifaciens	0.9091	0.04	0.9655	0
Plesiomonas shigelloides	0.75	0	0.8621	0
Shigella dysenteriae	0.7143	0	0.2	0
Haemophilus parainfluenzae	0.6875	0	0.2195	0
Cronobacter dublinensis	0.3333	0	0.1538	0
Citrobacter werkmanii	0.2857	0	0	0
Citrobacter freundii	0.2131	0	0.0097	0
Haemophilus influenzae	0.1959	0	0.1017	0
Escherichia albertii	0.1143	0	0.0258	0
Shigella boydii	0.0667	0	0	0
Enterobacter cloacae	0.0179	0	0.0128	0
Shigella flexneri	0.01	0	0.0062	0
Salmonella enterica	0.0057	0	0.0055	0
Enterobacter hormaechei	0.0036	0	0.0035	0
Escherichia coli	0.0029	0	0.0056	0
Enterobacter asburiae	0	0	0.0079	0
Enterobacter kobei	0	0	0.0044	0
Enterobacter roggenkampii	0	0	0.0216	0
Escherichia marmotae	0	0	0.0208	0
Leminorella grimontii	0	0	0.8571	0
Shigella sonnei	0	0	0.0037	0

## Sheet: APH(3'')-Ib
Species	NCBI Chromosome	NCBI Plasmid	NCBI WGS	NCBI GI
Acinetobacter defluvii	1	0	0	0.5
Actinobacillus indolicus	1	0	1	1
Corynebacterium imitans	1	0	0	0.5
Klebsiella huaxiensis	1	0	0	0.5
Proteus columbae	1	0	0	0.5
Proteus penneri	0.5	0	0.125	0
Acinetobacter baumannii	0.4708	0.0312	0.3852	0.327
Histophilus somni	0.4667	0	0.069	1
Corynebacterium amycolatum	0.4286	0	0.1852	0
Proteus mirabilis	0.3761	0.075	0.1188	0.1852
Glaesserella parasuis	0.3462	0	0.1128	1
Aeromonas caviae	0.25	0.039	0.0376	0.3333
Acinetobacter indicus	0.2381	0.1132	0.2597	0.75
Pseudomonas monteilii	0.2222	0	0.119	1
Vibrio owensii	0.1667	0	0	0.5
Pasteurella multocida	0.1357	0.0217	0.161	0.6667
Acinetobacter towneri	0.125	0.1875	0.2308	1
Actinobacillus pleuropneumoniae	0.1111	0.1	0.0714	0
Citrobacter portucalensis	0.1111	0.2353	0.1712	0
Shewanella putrefaciens	0.1111	0	0	0.5
Shigella flexneri	0.1	0.0924	0.323	0
Proteus vulgaris	0.0909	0.2222	0.1111	0
Providencia rettgeri	0.0882	0	0.0446	0.5
Achromobacter xylosoxidans	0.087	0	0.0076	0.2857
Pseudomonas putida	0.0845	0.12	0.0321	0.25
Escherichia fergusonii	0.082	0.0569	0.2283	0
Salmonella enterica	0.0808	0.1089	0.0991	0.1921
Vibrio cholerae	0.0807	0.2105	0.2927	0.1429
Leclercia adecarboxylata	0.0714	0	0.093	0
Haemophilus parainfluenzae	0.0625	0	0.0244	0
Aeromonas hydrophila	0.0615	0.039	0.0242	0
Acinetobacter johnsonii	0.0526	0.0417	0.1636	0.3333
Escherichia coli	0.0503	0.0458	0.1568	0.0345
Pseudomonas aeruginosa	0.0445	0.0351	0.0251	0.0556
Bacteroides thetaiotaomicron	0.0357	0	0.007	0
Pseudomonas stutzeri	0.0357	0	0	0
Klebsiella michiganensis	0.0323	0.1314	0.0851	0
Escherichia albertii	0.0286	0.0113	0.0387	0
Acinetobacter pittii	0.027	0.0394	0.0682	0
Vibrio fluvialis	0.0263	0	0.0267	0
Vibrio alginolyticus	0.0247	0	0.0198	0
Stenotrophomonas maltophilia	0.0225	0	0.0104	0
Enterobacter hormaechei	0.0216	0.0502	0.2188	0.0667
Pseudomonas syringae	0.0208	0.0189	0.0034	1
Corynebacterium diphtheriae	0.0185	0	0.0251	0
Enterobacter cloacae	0.0179	0.0447	0.1789	0
Klebsiella pneumoniae	0.0124	0.0556	0.158	0.019
Haemophilus influenzae	0.0103	0	0.0054	0
Klebsiella quasipneumoniae	0.0084	0.036	0.1684	0
Burkholderia cenocepacia	0.005	0	0.0066	0
Vibrio parahaemolyticus	0.0032	0.0062	0.0082	0
Acinetobacter haemolyticus	0	0.0244	0.0465	0.1111
Acinetobacter junii	0	0.3333	0.0149	0
Acinetobacter lwoffii	0	0	0.0789	0
Acinetobacter nosocomialis	0	0.0328	0.0517	0
Acinetobacter radioresistens	0	0	0.0877	0
Acinetobacter wuhouensis	0	0.0909	0.5	0
Alcaligenes faecalis	0	0.2	0.0294	0.3333
Avibacterium paragallinarum	0	0	0.0294	0
Bordetella bronchiseptica	0	0	0.0137	0
Burkholderia ambifaria	0	0	0.013	0
Burkholderia cepacia	0	0	0.0314	0
Citrobacter amalonaticus	0	0.0833	0.0727	0
Citrobacter freundii	0	0.0492	0.1354	0.2727
Citrobacter koseri	0	0.2	0.0721	0
Citrobacter werkmanii	0	0	0.2051	0
Citrobacter youngae	0	0.0909	0	0
Comamonas testosteroni	0	0.5	0	0
Corynebacterium urealyticum	0	0	0	0.5
Cronobacter dublinensis	0	0	0.0256	0
Cronobacter malonaticus	0	0	0.0182	0
Cronobacter sakazakii	0	0	0.0022	0
Edwardsiella tarda	0	0.0526	0	0
Enterobacter asburiae	0	0.0165	0.0909	0
Enterobacter cancerogenus	0	0.25	0	0
Enterobacter chengduensis	0	0	0.2	0
Enterobacter kobei	0	0.0069	0.1092	0
Enterobacter roggenkampii	0	0.0242	0.0612	0
Escherichia marmotae	0	0.0312	0	0
Faecalibacterium prausnitzii	0	0	0.0097	0
Kingella kingae	0	0	0	1
Klebsiella aerogenes	0	0.0978	0.0593	0.25
Klebsiella oxytoca	0	0.0822	0.0294	0
Laribacter hongkongensis	0	0	0.0208	0
Legionella pneumophila	0	0	0.0011	0
Moraxella osloensis	0	0.0256	0	0
Morganella morganii	0	0.025	0.0675	0.0769
Neisseria sicca	0	0	0.0769	0
Phocaeicola dorei	0	0	0.0104	0
Phocaeicola vulgatus	0	0	0.0056	0
Providencia stuartii	0	0.0227	0.0682	0
Pseudomonas fluorescens	0	0	0.0043	0
Pseudomonas mendocina	0	0	0.0714	0
Raoultella planticola	0	0.093	0.2051	0
Serratia liquefaciens	0	0	0.0317	0
Serratia marcescens	0	0.0258	0.0249	0
Shigella boydii	0	0.0435	0.3778	0
Shigella dysenteriae	0	0	0.3667	0
Shigella sonnei	0	0.1068	0.4901	0
Staphylococcus aureus	0	0	0.0001	0
Vibrio harveyi	0	0	0.02	0
Vibrio vulnificus	0	0	0.0082	0
Xanthomonas campestris	0	0	0	1
Xanthomonas oryzae	0	0	0	1
Yersinia enterocolitica	0	0	0.0045	0
Yersinia pseudotuberculosis	0	0	0.0147	0
