# Supplementary material for: Comparative genomic study of non-typeable Haemophilus influenzae in children with pneumonia and healthy controls
Source: iScience. 2024 Nov 6;27(12):111330. doi: 10.1016/j.isci.2024.111330 (PMC11625288; doi:10.1016/j.isci.2024.111330)
Supplement: Table S7. Amino Acid Substitutions in PBP3 Associated with Antibiotic Resistance, related to Figure 6 — This table examines the amino acid substitutions in the penicillin-binding protein 3 (PBP3), a key target for beta-lactam antibiotics. It presents the variations at specific positions (Asp-350, Ser-357, Ser-385, Leu-389, Val-562) for different sample IDs, categorizing them into Acute, Chronic, and Control groups to study the impact of these substitutions on antibiotic resistance [file mmc8.xlsx]

## Sheet: Sheet1
		Amino acid substitution for:
Group	Sample ID	Asp-350	Ser-357	Ser-385	Leu-389	Val-562
Acute	A68	Asn
	A19	Asn	Asn	Thr	Phe
	A23	Asn
	A50	Asn	Asn	Thr	Phe
	A60	Asn	Asn	Thr	Phe
	A102	Asn	Asn			Leu
	A136	Asn
	A166	Asn	Asn	Thr	Phe
	A185	Asn	Asn	Thr	Phe
	A201	Asn	Asn	Thr	Phe
	A234	Asn	Asn	Thr	Phe
	A242	Asn	Asn	Thr	Phe
	A245	Asn	Asn	Thr
	A215	Asn	Asn	Thr	Phe
	A221	Asn	Asn			Leu
	A222	Asn	Asn	Thr	Phe
	A257	Asn	Asn	Thr	Phe
	A259	Asn	Asn	Thr	Phe
Chronic	B17	Asn	Asn	Thr	Phe
	B54	Asn	Asn	Thr	Phe
	B103	Asn	Asn	Thr	Phe
	B165	Asn	Asn	Thr	Phe
	B194	Asn
	B77	Asn	Asn	Thr	Phe
	B95	Asn	Asn	Thr	Phe
	B235	Asn	Asn			Leu
	B244	Asn	Asn
	B246	Asn
	B273	Asn		Thr
	B216	Asn	Asn	Thr	Phe	Leu
	B220	Asn	Asn	Thr	Phe
	B224	Asn	Asn	Thr	Phe	Leu
	B249	Asn	Asn	Thr	Phe
	B253	Asn	Asn	Thr	Phe	Leu
	B256	Asn	Asn	Thr
	B258	Asn	Asn	Thr	Phe
	B260	Asn	Asn	Thr
	B262	Asn
	B80	Asn	Asn	Thr	Phe
Control	C19	Asn	Asn	Thr	Phe
	C2	Asn	Asn	Thr	Phe
	C201	Asn	Asn	Thr	Phe
	C31	Asn
	C321	Asn	Asn	Thr	Phe
	C5472	Asn
